# Supplementary material for: A modified two-compartment model for measurement of renal function using dynamic contrast-enhanced computed tomography
Source: PLoS One. 2019 Jul 10;14(7):e0219605. doi: 10.1371/journal.pone.0219605 (PMC6619810; doi:10.1371/journal.pone.0219605)
Supplement: S1 Dataset — (XLSX) [file pone.0219605.s001.xlsx]

## Sheet: Patient Characteristics
	Age		No. of antihypertensive drugs		BMI (kg/mm2)		Systolic Blood Pressure (mmHg)		Diastolic Blood Pressure (mmHg)		MAP (mmHg)		Serum Creatinine Level (mg/dL)		Estimated GFR (mL/min per 1.73 m2)		Iothalamate GFR (mL/min)
	EH	ARAS	EH	ARAS	EH	ARAS	EH	ARAS	EH	ARAS	EH	ARAS	EH	ARAS	EH	ARAS	EH	ARAS
Patient 1	78	74	3	2	25.9309	36.4699	100	128	54	52	69.3333	77.3333	1	1.1	53.6225	65.436	70.5325	66.2371
Patient 2	69	60	5	4	26.4781	29.2329	147	170	75	80	99	110	0.6	1	99.1218	56.5558	89.18	46.9806
Patient 3	73	51	3	3	33.9635	26.0742	118	103	62	73	80.6667	83	0.5	1	120.942	58.4528	90.6689	48.45
Patient 4	28	79	1	1	20.23	29.3747	124	145	78	65	93.3333	91.6667	1	1	67.0197	72.0808	82.785	90.9782
Patient 5	64	53	2	3	29.3036	30.3617	107	129	81	71	89.6667	90.3333	1	1.2	75.2287	63.3337	79.5869	62.5195
Patient 6	84	53	2	2	24.7941	25.6449	143	136	70	81	94.3333	99.3333	1.1	0.8	63.7738	101.122	118.991	69.7416
Patient 7	57	56	2	2	27.538	25.2788	149	109	88	64	108.333	79	0.9	0.7	86.976	116.658	81.275	90.3133
Patient 8	68	79	4	3	32.0453	31.0051	146	133	56	78	86	96.3333	1	1.9	74.3085	34.3667	74.2141	88.01
Patient 9	71	58	5	5	25.5875	26.5557	148	107	73	75	98	85.6667	0.9	1.6	83.1834	44.6178	81	95.315
Patient 10	67	67	1	3	31.4482	20.03	123	128	65	66	84.3333	86.6667	1.3	1	55.0623	55.303	99.525	107.8
Patient 11	56	70	3	4	34.5864	29.9376	130	131	80	54	96.6667	79.6667	0.9	0.9	87.2891	61.9001	130.495	52.385
Patient 12	45	51	2	5	23.8906	35.4738	121	156	69	78	86.3333	104	0.8	0.9	77.5665	88.9622	89.33	48.98
Patient 13	64	78	2	4	26.5625	33.425	129	142	70	77	89.6667	98.6667	0.7	1.5	84.245	33.5844	107.86	66.07
Patient 14		83		3		27.4714		134		60		84.6667		1.4		35.9118		57.59
Patient 15		58		3		24.1249		151		71		97.6667		1.7		93.6489		149.615
Patient 16		79		1		24.5188		148		64		92		1.1		47.9133		29.995
Patient 17		72		4		25.5172		152		99		116.667		1.8		27.6579		33.425
Patient 18		70		2		22.872		133		59		83.6667		1.4		50.1016		51.685
Patient 19		75		3		29.3043		143		61		88.3333		1.3		53.8158		36.1741
Patient 20		72		3		27.3364		175		73		107		2.4		26.7446		23.615
Patient 21		74		3		21.5469		152		56		88		1.2		43.915		60.115
Patient 22		74		5		28.279		150		76		100.667		1.5		45.7483		101.24
Patient 23		69		4		25.9693		123		67		85.6667		0.8		95.8486		45.73
Patient 24		67		4		30.6372		173		63		99.6667		1.3		40.8562		39.17
Patient 25		73		4		24.3867		180		90		120		1.6		42.5823		102.36

## Sheet: Time Attenuation Curves
EH Kidney	Time (s)	0	1	1.99609	2.99609	3.99609	4.99219	5.99219	6.99219	7.98828	8.98828	9.98438	10.9844	11.9844	12.9805	13.9805	14.9805	15.9766	16.9766	17.9727	18.9727	25.7188	27.7148	29.7109	31.7109	33.707	35.7031	37.6992	39.6992	41.6953	43.6914	50.4219	54.4141	58.4102	62.4023	66.3984	73.1406	81.1289	89.1172	97.1055	105.09	113.082	121.07	129.055	137.043	145.031
Kidney 1	AIF	1067.39	1063.95	1064.95	1065.08	1065.46	1069.01	1065.97	1070.01	1068.82	1106.68	1124.7	1152.88	1173.18	1249.8	1319.96	1356.69	1374.65	1395.15	1400.16	1380.01	1182.41	1158.04	1121.03	1116.04	1094.22	1098.28	1101.61	1104.97	1113.65	1121.42	1123.58	1119.35	1118.76	1103.53	1100.8	1106.42	1109.19	1102.31	1102.39	1101.05	1095.62	1097.81	1091.04	1090.01	1093.61
	Kidney Curve	1044.37	1044.86	1046.05	1044.35	1045.13	1046.7	1040.94	1044.8	1045.06	1044.66	1045.72	1048.06	1051.86	1058.42	1067.18	1077.74	1087.45	1099.4	1113.61	1126.62	1141.53	1148.25	1131.54	1127.04	1117.54	1110.89	1107.23	1106.6	1106.75	1107.75	1095.92	1115.19	1114.85	1114.46	1115.82	1104.27	1118.24	1111.7	1096.62	1120.24	1097.96	1121.7	1101.43	1114.23	1121.73
	Pelvis Curve	1013.66	1012.84	1012.79	1019.04	1016.25	1024.93	1015.76	1020.03	1016.46	1015.85	1015	1021.5	1021.56	1029.59	1045.28	1057.79	1066.65	1080.36	1094.83	1112.44	1092.05	1101.88	1089.28	1087.55	1074.24	1068.37	1065.51	1073.88	1077.38	1077.36	1061.43	1071.99	1060.96	1062.12	1072.84	1062.58	1061.52	1072.07	1033.89	1070.47	1053.42	1068.55	1039.92	1063.53	1069.14
Kidney 2	AIF	1066.41	1070.26	1062.15	1068.01	1066.34	1081.73	1108.09	1154.89	1208.58	1267.57	1318.08	1340.22	1348.89	1345.91	1332.27	1299.01	1267.8	1247.8	1222.78	1179.08	1090.66	1096.08	1110.88	1109.42	1121.69	1113.38	1117.45	1117.22	1112.18	1103.69	1101.36	1108.16	1109	1106.69	1101.7	1093.55	1108.39	1113.31	1101.09	1107.77	1088.28	1101.76	1096.95	1102.12	1092.65
	Kidney Curve	1054.79	1054.7	1054.56	1054.58	1054.97	1055.55	1055.82	1057.52	1061.49	1067.31	1075.76	1087.11	1096.84	1106.93	1116.69	1124.31	1129.91	1135.15	1138.09	1139.24	1120.94	1105.37	1082.67	1102.99	1101	1103.64	1104.76	1106.5	1107.67	1107.53	1102.6	1096.4	1101.09	1103.94	1106	1088.22	1104.96	1101.66	1105.87	1095.55	1103.93	1111.52	1101.58	1099.54	1091.63
	Pelvis Curve	1057.71	1057.31	1056.23	1056.02	1056.88	1060.5	1059.29	1064.36	1065.89	1072.16	1076.98	1086.32	1095.31	1099.69	1107.86	1114.15	1119.87	1122.26	1121.45	1126.88	1114.58	1108.31	1102.4	1093.49	1093.18	1100.88	1098.67	1099.31	1095.41	1096.47	1104.43	1103.99	1108.01	1102.93	1111.57	1114.49	1107.53	1111.67	1109.53	1109.73	1112.2	1116.44	1119.2	1120.68	1114.06
Kidney 3	AIF	1069.92	1071.05	1072.73	1057.36	1068.97	1081.77	1090.41	1155.17	1214.92	1246.36	1296.14	1346.92	1361.64	1359.25	1340.5	1317.09	1286.5	1249.66	1226.7	1187.91	1087.02	1081.78	1082.78	1105.33	1125.03	1108.47	1114.2	1120.5	1107.5	1111.14	1098.88	1098.78	1120.06	1113.61	1110.75	1109.92	1098.08	1096.59	1103.03	1087.44	1108.03	1100.16	1104.03	1091.52	1087.69
	Kidney Curve	1053.52	1053.99	1053.54	1053.47	1053.42	1053.21	1054.6	1056	1060.54	1067.94	1076.38	1086.45	1097.17	1106.73	1117.05	1124.25	1130.75	1134.72	1138.05	1139.34	1113.38	1091.91	1077.9	1096.22	1098.81	1101.56	1103.24	1104.17	1104.41	1104.08	1092.91	1086.28	1092.39	1094.27	1096.91	1083.86	1094.09	1086.93	1094.78	1082.74	1095.45	1096.35	1086.09	1086.44	1085.53
	Pelvis Curve	1042.49	1047.47	1044.72	1048.82	1048.59	1046.02	1054.45	1049.34	1056.18	1058.2	1067.7	1073.2	1081.76	1081.77	1094.7	1097.26	1105.56	1102.96	1107.14	1113.17	1104.4	1093.06	1093.49	1086.09	1089.4	1091.12	1087.11	1090.66	1085.99	1087.68	1094.69	1098.75	1087.2	1086.62	1090.53	1105.97	1097.23	1104.38	1098.87	1101.83	1095.94	1097.34	1106.45	1095.24	1095.71
Kidney 4	AIF	1074.16	1076.03	1080.66	1104.1	1155.87	1242.83	1348.73	1434.56	1498.37	1548.19	1568.58	1569.02	1531.37	1473.61	1420.27	1348.48	1288.12	1227.15	1177.16	1152.14	1132.13	1147.42	1160.32	1157.39	1150.33	1132.3	1135.45	1119.15	1126.11	1122.12	1143.81	1131.97	1137.11	1127.81	1131.29	1132.2	1127.44	1126.04	1118.3	1121.79	1119.71	1113.53	1110.4	1117.29	1116.13
	Kidney Curve	1072.42	1071.73	1070.95	1071.93	1072.2	1080.04	1085.28	1094.36	1112.22	1127.72	1150.75	1161.12	1175.88	1192.27	1205.6	1217.37	1207.05	1208.3	1211.73	1209.29	1154.22	1152.75	1149.53	1151.03	1152.14	1148.6	1151.95	1147.52	1145.45	1146.11	1148.32	1147.04	1146.5	1149.24	1150.91	1151.15	1149.88	1157.71	1153.98	1155.29	1159.33	1166.37	1160.49	1163.08	1156.54
	Pelvis Curve	1055.29	1055.75	1054.19	1060.98	1058.41	1070.17	1067.72	1072.96	1096.74	1092.59	1114.28	1114.77	1134.55	1142.62	1143.24	1155.8	1144.52	1150.67	1155.77	1155.57	1119.8	1120.17	1114.92	1116.23	1119.22	1117.01	1120.73	1113.78	1114.08	1114.27	1129.77	1112.22	1111.83	1121.02	1145.36	1142.32	1119.67	1130.06	1132.53	1122.28	1137.17	1146.12	1123.61	1130.08	1134.06
Kidney 5	AIF	1059.1	1058.11	1067.4	1064.77	1064.05	1064.6	1064.26	1066.58	1074.09	1093.15	1125.46	1155.6	1179.19	1255.04	1307	1346.88	1364.17	1390.83	1397.37	1386.51	1187.93	1153.52	1121	1104.35	1091.32	1084.22	1099.56	1097.26	1111.05	1122.68	1131.23	1118.56	1109.48	1100.94	1106.25	1111.53	1108.67	1107.2	1103.11	1107.33	1091.53	1095.36	1090.44	1090.79	1088.02
	Kidney Curve	1047.67	1048.24	1046.45	1045.54	1044.93	1044.76	1048.03	1044.35	1047.55	1048.97	1049.48	1051.05	1053.88	1058.53	1064.41	1072.29	1081.95	1093	1106.01	1117.46	1149.49	1143	1148.77	1143.5	1128.5	1120.04	1114.3	1110.32	1107.34	1106.57	1081.41	1115.48	1121.92	1117.89	1115.56	1107.62	1121.43	1105.21	1115.31	1120.57	1105.08	1122.96	1118.91	1122.49	1123.81
	Pelvis Curve	1042.63	1034.41	1028.11	1024.38	1020.74	1018.99	1036.94	1046.16	1047.64	1042.4	1039.47	1042.45	1048.97	1049.67	1056.41	1063.36	1073.25	1085.07	1092.72	1098.07	1093.13	1129.52	1133.91	1134.8	1104.97	1094.55	1086.29	1080.11	1072.95	1068.89	1031.11	1077.04	1108.03	1079.25	1066.32	1094.98	1077.73	1096.55	1053.19	1087.66	1028.81	1079.19	1071.06	1104.87	1102.53
Kidney 6	AIF	1069.44	1076.07	1072.05	1071.13	1072.62	1073.54	1077.31	1082.66	1092.56	1103.26	1142.95	1197.51	1276.46	1329.36	1394.64	1482.3	1506.51	1549.9	1586.93	1611.59	1377.08	1238.44	1189.75	1142.31	1129.67	1128.97	1122.93	1132.3	1135.92	1149.39	1180.21	1157.54	1143.21	1138.7	1132.54	1147.33	1136.69	1133.36	1137.59	1130.48	1128.38	1127.15	1119.28	1118.48	1115.8
	Kidney Curve	1042.06	1045.37	1050.68	1047.29	1048.67	1049.21	1049.2	1048.98	1049.8	1047.24	1049.21	1049.22	1052.68	1056.59	1062.04	1067.69	1075.3	1082.96	1094.91	1106.81	1167.37	1174.73	1170.4	1167.37	1161.85	1156.25	1151.29	1146.76	1142.61	1137.54	1120.68	1138.93	1138.86	1141.58	1138.08	1134.17	1134.53	1134.76	1128.55	1142.41	1140.02	1152.71	1147.04	1139.02	1147.83
	Pelvis Curve	1025.36	1041.46	1011.99	1006.42	1006.64	1007.24	1004.5	1007.4	1010.64	1010.2	1003.41	1001.03	1004.62	1009.45	1016.1	1024.36	1030.86	1037.1	1050.38	1057.99	1084.04	1081.31	1079.74	1078.76	1078.71	1078.98	1077.15	1080.02	1074.29	1072.7	1061.56	1084.88	1088.74	1095.92	1088.28	1060.9	1048.52	1062.28	1072	1057.65	1050.03	1110.07	1122.45	1092.63	1065.47
Kidney 7	AIF	1080.49	1093.12	1122.18	1160.83	1219.22	1269.22	1327.41	1391.64	1405.07	1424.3	1420.6	1406.87	1396.71	1386.45	1357.2	1319.6	1293.35	1248.57	1215.06	1184.69	1107.6	1116.8	1123.67	1130.02	1146.95	1144.83	1139.36	1136.95	1134.99	1128.59	1120.93	1121.23	1123.11	1117.69	1121.55	1121.2	1114.54	1115.59	1111.24	1107	1106.86	1109.53	1106.3	1106.92	1105.7
	Kidney Curve	1056.54	1055.98	1056.39	1057.23	1059.64	1062.84	1068.61	1075.53	1084.42	1094.02	1103.56	1113.46	1121.71	1129.14	1134.08	1138.57	1139.98	1140.43	1138.71	1138.29	1122.89	1117.1	1113.27	1111.76	1111.93	1112.37	1113.11	1114.37	1114.92	1114.47	1116.23	1110.48	1109.44	1107.31	1104.46	1104.25	1109.35	1119.54	1120.08	1111.94	1116.32	1113.85	1116.07	1107.55	1112.83
	Pelvis Curve	1032.98	1032.06	1033.57	1031.5	1036.89	1039.47	1043.43	1045.27	1052.67	1054.96	1059.47	1068.14	1072.57	1077.93	1084.73	1090.2	1096.02	1096.58	1097.17	1098.03	1079.15	1074.86	1072.75	1069.29	1071.81	1067.86	1069.07	1072.39	1072.15	1070.48	1071.4	1083.36	1076.93	1093.07	1086.2	1061.79	1084.01	1089.61	1080.84	1091.39	1090.18	1093.49	1093.09	1077.43	1087.93
Kidney 8	AIF	1084.02	1091.07	1124.97	1162.52	1217.22	1264.46	1328.65	1371.05	1398.29	1413.61	1421.06	1404.25	1389.31	1370.74	1350.98	1306.9	1267.7	1241.1	1205.36	1179.54	1111.92	1111.7	1121.08	1137.09	1145.83	1147.11	1143.19	1141.48	1139.65	1130.62	1118.82	1117.27	1122.41	1118.25	1120.82	1116.72	1115.1	1114.44	1107.5	1107.85	1113.82	1104.3	1107.76	1102.52	1102.4
	Kidney Curve	1056.77	1056.08	1055.59	1056.78	1059.19	1062.46	1068.3	1074.97	1081.72	1087.23	1096.27	1102.88	1109.39	1113.53	1116.8	1118.89	1120.4	1121.87	1121.17	1120.45	1111.59	1105.36	1109.51	1109.7	1107.3	1108.13	1107.9	1109.58	1110.19	1108.98	1107.81	1108.98	1107.21	1107.73	1113.12	1132.01	1113.18	1113.09	1112.39	1113.26	1112.92	1114.87	1114.47	1118.17	1110.3
	Pelvis Curve	1049.7	1048.94	1050.41	1050.72	1051.68	1054.26	1058.48	1064.27	1070.56	1074.5	1080.69	1086.56	1094	1097.54	1099.08	1099.91	1101.2	1098.2	1096.64	1096.81	1087.72	1082.29	1087.52	1087.04	1084.97	1086.54	1087.65	1088.62	1085.59	1083.88	1087.37	1095.42	1093.69	1092.37	1097.38	1120.54	1109.48	1107.05	1107.09	1110.81	1110.77	1106.49	1115.8	1113.71	1122.04
Kidney 9	AIF	1068.8	1065.64	1071.38	1064.76	1067.53	1070.68	1072.61	1076.46	1087.74	1096.63	1142.36	1183.62	1234.72	1328.88	1408.61	1464.43	1494.12	1496.84	1569.68	1607.19	1395.17	1253.57	1191.72	1147.97	1132.64	1121.35	1123.29	1135.39	1130.47	1146.46	1173.86	1156.83	1145.85	1139.62	1135.63	1141.11	1133.84	1131.25	1134.25	1125	1125.2	1124.9	1119.51	1114.51	1115.08
	Kidney Curve	1055.85	1055.66	1057.15	1055.43	1055.1	1056.01	1055.89	1055.46	1056.82	1056.18	1057.92	1059.62	1061.43	1066.29	1073.5	1082.31	1090	1099.91	1110.95	1124.4	1186.32	1197.87	1192.77	1183.39	1174.86	1166.6	1160.03	1153.1	1150.91	1148.62	1140.77	1146.14	1146.93	1147	1145.96	1136.76	1148.17	1152.64	1152.04	1156.45	1161.99	1156.98	1158.55	1159.86	1159.42
	Pelvis Curve	1033.95	1024.58	1031.48	1028.29	1024.83	1033.84	1026.24	1032.84	1030.5	1029.15	1032.68	1035.09	1032.44	1038.89	1045.16	1057.31	1063.8	1065.97	1076.32	1084.78	1134.82	1135.45	1123.75	1123.83	1120.02	1114.98	1105.7	1098.23	1097.05	1095.69	1094.85	1089.91	1090.14	1084.35	1083.76	1102.59	1087.34	1084.62	1100.52	1090.66	1110.8	1081.05	1083.93	1117.31	1099.09
Kidney 10	AIF	1068.35	1094.48	1211.62	1395.58	1535.05	1563.55	1508.15	1392.62	1307.63	1247	1209.73	1167.86	1138.58	1114.27	1109.12	1108.3	1115.12	1128.37	1140.92	1159.35	1177.37	1158.02	1147.81	1141.53	1140.45	1140.08	1139.91	1145.37	1142.42	1139.53	1132.76	1132.95	1131.5	1130.01	1129.45	1125.85	1125.84	1121.27	1120.33	1120.12	1119.69	1117.3	1115.49	1114.06	1111.36
	Kidney Curve	1051.93	1056.56	1058.86	1067.1	1084.19	1107.56	1130.97	1146.37	1156.34	1162.08	1163.14	1160.53	1156.34	1150.36	1144.22	1138.37	1132.66	1128.38	1124.95	1123.87	1114.03	1133.86	1135.13	1135.16	1134.55	1133.73	1134.24	1135.64	1136.08	1137.16	1118.03	1127.3	1129.79	1134.41	1138.75	1143.54	1148.41	1129.1	1137.24	1131.69	1141.56	1144.78	1152.14	1139.38	1139
	Pelvis Curve	1026.94	1047.88	1052.27	1059.1	1069.17	1085.57	1099.69	1114.05	1122.12	1123.11	1122.95	1124.44	1124.08	1117.44	1111.15	1106.75	1106.63	1099.89	1097.51	1096.44	1075.97	1103.75	1102.53	1100.92	1098.52	1098.03	1095.06	1100.26	1099.14	1104.26	1090.84	1109.07	1110.51	1117.26	1119.68	1134.47	1132.23	1106.36	1113.45	1105.36	1116.48	1135.01	1143.13	1151.93	1140.29
Kidney 11	AIF	1081.45	1080.86	1081.74	1081.01	1084.9	1084.84	1089.55	1108.04	1135.61	1180.18	1201.86	1246.2	1302.18	1350.38	1409.61	1436.23	1455.53	1470.22	1467.09	1441.66	1187.61	1148.88	1128.13	1125.87	1133.39	1136.07	1148.59	1156.34	1166.14	1161	1154.77	1146.14	1132.68	1128.99	1134.39	1131.12	1129.34	1123.23	1120.04	1119.74	1122.95	1121.8	1120.78	1117.53	1117.02
	Kidney Curve	1083.52	1083.39	1083.06	1082.88	1083.64	1082.41	1081.5	1081.54	1082.74	1084.43	1082.83	1086.35	1100.2	1106.72	1117.02	1126.8	1144.77	1164.36	1177.31	1188.21	1225.71	1212.5	1199.09	1186.86	1176.95	1172.25	1170.21	1169.86	1171.85	1173.12	1143.46	1164.19	1152.52	1147.24	1148.99	1168.05	1167.52	1165.73	1164.94	1173.06	1171.23	1171.31	1170.85	1168.8	1168.8
	Pelvis Curve	1080.6	1080.08	1085.17	1083.54	1084.8	1084.06	1082.3	1083.83	1083.71	1085.55	1084.06	1086.77	1102.92	1109.26	1118.99	1126.78	1146.5	1161.2	1167.71	1171.27	1188.96	1179.7	1167.26	1160.73	1153.15	1149.29	1148.76	1150.31	1152.67	1154.63	1162.85	1162.27	1162.09	1159.64	1162.38	1163.25	1168.22	1163.12	1172.24	1163	1162.12	1167.32	1163.14	1162.38	1165.24
Kidney 12	AIF	1083.45	1083.4	1081.88	1083.45	1085.21	1086.07	1086.26	1103.98	1133.59	1162.62	1202.76	1256.03	1304.5	1344.76	1401.48	1437.64	1463.22	1467.12	1461.72	1444.67	1188.95	1152.21	1129.59	1133.66	1132.66	1141.16	1148.24	1158.33	1163	1165.31	1152.05	1141.76	1133.43	1135.21	1131.83	1131.93	1126.31	1125.53	1128.09	1121.14	1121.66	1123.38	1118.36	1119.79	1111.66
	Kidney Curve	1077.85	1079.34	1078.7	1078.84	1078.62	1078.61	1078.82	1078.51	1079.24	1080.74	1083.22	1087.81	1093.88	1102.17	1112.86	1125.94	1140.4	1156.41	1171.31	1186.66	1215.37	1204.97	1190.8	1178.13	1168.88	1163.37	1161.01	1160.64	1162.87	1163.76	1139.78	1147.48	1152.02	1153.37	1153.74	1160.87	1162.93	1163.21	1167.32	1165.44	1158.06	1155.6	1155.32	1157.74	1161.05
	Pelvis Curve	1075.31	1085.37	1087.58	1087.08	1085.87	1086.44	1086.54	1086.96	1085.99	1088.38	1090.27	1097.58	1100.31	1107.46	1113.66	1124.6	1133.48	1144.34	1154.66	1164.15	1214.77	1203.97	1184.85	1170.26	1162.56	1160.27	1155.18	1148.05	1152.81	1153.01	1167.31	1170.09	1174.65	1166.53	1168.23	1165.73	1150.4	1152.35	1168.91	1175.77	1170.13	1170.23	1172.16	1179.28	1176.74
Kidney 13	AIF	1070	1075.12	1085.23	1110.42	1165.95	1256.65	1363.07	1443.19	1509.84	1558.28	1570.58	1545.98	1520.23	1468.14	1402.16	1343.51	1288.3	1231.4	1175.6	1149.14	1144.4	1152.4	1160.84	1160.42	1150.51	1139.91	1129.28	1121.51	1122.26	1129.72	1128.51	1140.95	1136.74	1127.98	1131.7	1131.14	1133.7	1121.7	1113.33	1114.42	1116.58	1123.21	1121.28	1120.47	1125.09
	Kidney Curve	1065.7	1065.13	1064.4	1064.44	1070.75	1074.04	1076.58	1090.08	1106.34	1119.5	1134.04	1153.47	1168.63	1187.24	1201.77	1206.01	1206.53	1206.97	1206.33	1196.01	1144.44	1142.1	1137.72	1138.8	1140.07	1136.96	1142.43	1138.22	1131.87	1138.6	1141.29	1138.73	1138.52	1140.07	1135.85	1140.97	1137.15	1153.19	1151.13	1150.98	1154.38	1153.1	1156.35	1157.59	1156.76
	Pelvis Curve	1047.5	1047.74	1049.21	1048.05	1056.3	1062.51	1064.22	1073.11	1089.78	1094.82	1101.27	1116.96	1128.27	1141.5	1155.52	1154.12	1152.58	1155.18	1155.71	1150.74	1110.58	1109.12	1102.23	1104.18	1104.52	1100.47	1107.07	1102.06	1096.3	1109.48	1112.11	1118.36	1115.06	1115.09	1111.89	1117.11	1116.91	1149.68	1142.32	1128.8	1141.46	1130.6	1139.7	1146.13	1144.27
Kidney 14	AIF	1066.7	1095.23	1209.16	1393.86	1535.53	1563.75	1505.81	1394.27	1307.24	1250.42	1210.35	1169.15	1137.57	1112.8	1108.22	1109.15	1113.15	1129.52	1137.86	1160.97	1177.38	1156.87	1147.72	1143.19	1141.76	1142.48	1139.77	1146.76	1143.78	1139.04	1131.34	1133.52	1129.16	1128.89	1128.89	1128.91	1126.76	1120.97	1120.47	1120.42	1118.86	1116.94	1116.94	1115.76	1112.03
	Kidney Curve	1057.87	1057.45	1058.39	1064.41	1077.74	1096.08	1114.93	1127.39	1138.13	1142.56	1145.77	1144.43	1141.63	1138.65	1134.42	1128.58	1125.54	1121.25	1120.03	1117.22	1117.11	1129.21	1129.6	1129.71	1127.77	1128.55	1130.46	1130.68	1132.32	1132.59	1130.38	1132.51	1133.15	1134.72	1135.96	1151.3	1148.01	1140.46	1143.52	1145.58	1147.04	1147.92	1148.29	1150.51	1149.18
	Pelvis Curve	1023.68	1030.59	1030.11	1038.87	1044.14	1052.36	1060.19	1065.61	1068.94	1071.96	1074.19	1077.03	1074.2	1076.44	1071.53	1066.86	1067.37	1066.47	1067.77	1066.74	1063.54	1064.78	1063.18	1067.34	1070.23	1066.03	1069.81	1071.17	1074.63	1071.03	1076.66	1077.87	1077.89	1078.37	1077.48	1102.88	1091.67	1080.77	1087.39	1089.17	1091.95	1098.96	1104.58	1117.74	1124.93
Kidney 15	AIF	1072.61	1072.43	1073.46	1078.43	1069.59	1067.47	1076.06	1064.6	1072.7	1076.47	1109.54	1129.11	1145.96	1169.9	1248.4	1312.74	1338.56	1380.91	1386.21	1390.89	1255.33	1194.16	1157.66	1122.56	1117.11	1102.19	1103.17	1101.36	1107.03	1113.69	1130.77	1130.4	1119.87	1112.13	1105.64	1112.86	1109.3	1107.44	1105.93	1103.26	1100.2	1099.4	1099.7	1098	1096.64
	Kidney Curve	1011.91	1034.84	1043.89	1039.09	1016.62	1017.38	1036.06	1047.93	1048.99	1048.01	1038.13	1033.62	1037.34	1047.71	1054.38	1063.65	1072.58	1080.8	1090.25	1100.1	1101.68	1142.15	1102.04	1098.95	1102.77	1102.73	1103.13	1095.98	1094.66	1095.76	1062.01	1083.6	1103.22	1105.3	1103.33	1099.46	1087.36	1098.92	1090.15	1111.4	1108.78	1111.83	1123.63	1110.78	1109.97
	Pelvis Curve	999.876	1017.49	1034.65	1021.46	1006.11	1001.19	1017.59	1041.34	1042.3	1035.65	1027.97	1020.08	1024.41	1033.22	1044.66	1054.3	1067.99	1074.61	1080.66	1088.82	1060.84	1119.89	1090.93	1068.53	1094.19	1094.39	1093.76	1082.17	1083.53	1084.05	1043.06	1061.82	1088.52	1084.49	1080.66	1074.5	1058.2	1062.57	1060.65	1078.7	1074	1077.81	1095.93	1073.37	1071.91
Kidney 16	AIF	1084.44	1085	1093.61	1110.17	1177.89	1308.61	1427.67	1535.83	1641.22	1703	1701.44	1627.44	1588.67	1507	1414.39	1341.61	1260.67	1232.11	1190.67	1179.67	1192.28	1210.28	1212.78	1190	1172.83	1156.83	1165.33	1151.39	1150	1141.61	1157.56	1150.94	1157.56	1160.67	1158.83	1143.28	1142.78	1136.72	1137.28	1127.61	1137	1135.39	1140.67	1134.61	1137.17
	Kidney Curve	1081.97	1086.01	1083.56	1085.33	1085.66	1090.06	1102.41	1123.05	1147.76	1179.49	1210.11	1225.85	1242.99	1255.74	1250.92	1256.83	1254.55	1237.39	1235.89	1218.83	1182.91	1182.25	1180.7	1188.22	1187.81	1175.71	1175.87	1173.15	1178.46	1165.5	1195.83	1206.9	1186.18	1191.99	1198.87	1217.43	1204.44	1201.52	1203.53	1193.75	1205.32	1205.2	1206.33	1205.92	1201.07
	Pelvis Curve	1098.49	1112.4	1097.06	1096.95	1097.34	1100.33	1113.72	1133.85	1150.03	1176.2	1195.24	1223.74	1232.69	1233.01	1242	1244.7	1241.05	1227.15	1226.92	1214.61	1361.23	1178.33	1170.13	1188.51	1190.07	1193.44	1172.12	1171.73	1175.15	1176.94	1368.61	1238.78	1192.5	1193.67	1197.39	1524.3	1192.04	1240.52	1192.84	1180.11	1194.61	1242.52	1216.92	1214.26	1217.51
Kidney 17	AIF	1095.59	1080.29	1088	1112.47	1193.59	1314.53	1434.35	1550	1654.41	1705.06	1696.35	1643.24	1573.29	1513.29	1410.53	1334	1264.47	1237.06	1192.76	1164.47	1199.35	1210.24	1215.65	1190.47	1175.06	1161.06	1158.53	1151.41	1157.53	1168.94	1168.82	1158.59	1151.71	1156	1144.41	1161	1143.12	1141.65	1138.12	1132.18	1140.53	1131.12	1138.24	1133.47	1134.88
	Kidney Curve	1087.98	1086.66	1086.47	1093.96	1088.67	1096.9	1109.03	1130.7	1152.95	1178.38	1205.97	1234	1238.91	1243.53	1267.79	1260.18	1256.37	1253.43	1237.72	1232.53	1143.65	1194.78	1189.55	1193.6	1186.85	1182.67	1180.69	1181.78	1177.54	1173.32	1154.28	1211.77	1215.94	1212.78	1211.2	1150.63	1212.18	1179.99	1212.42	1226.64	1220.19	1186.78	1222.48	1213.71	1221.54
	Pelvis Curve	1089.85	1100.44	1091.28	1112.77	1094.7	1115.46	1119.95	1130.29	1149.12	1164.09	1176.83	1213.03	1207.31	1199.23	1246.44	1228.89	1234.39	1260.07	1231.82	1234.24	1145.06	1195.7	1194.22	1204.91	1193.08	1185.03	1181.24	1192.82	1186.41	1175.34	1171.6	1214.2	1220.18	1218.37	1225.33	1169.99	1243.93	1199.03	1234.1	1261.97	1247.27	1195.15	1262.27	1211.95	1272.72
Kidney 18	AIF	1074.52	1068.92	1072.41	1075.27	1072.24	1066.25	1074.37	1063.21	1071.65	1076.76	1108.9	1130.75	1146.89	1180.87	1247.76	1304.63	1336.49	1383.06	1386.84	1392.37	1257.43	1193.49	1157.32	1123.54	1116.02	1106.54	1105.25	1105.49	1106.95	1114.57	1131.48	1132.33	1121.6	1111.05	1106.49	1114.7	1108.62	1104.4	1104.6	1103.19	1099.05	1099.48	1098.92	1099.76	1096.7
	Kidney Curve	1049.81	1048.42	1040.22	1046.77	1049.44	1047.1	1044.36	1034.89	1029.12	1026.52	1026.02	1022.81	1022.79	1025.32	1031.69	1038.32	1044.69	1052.3	1061.84	1070.53	1096.88	1087.31	1077.72	1054.12	1067.81	1082.89	1079.49	1075.65	1075.85	1074.31	1090.87	1044.04	1074.01	1077.93	1078.29	1076.08	1059.28	1064.68	1058.26	1069.03	1067.83	1067.07	1071.85	1064.42	1065.92
	Pelvis Curve	1023.6	1026.92	1003.61	1022.17	1030.92	1016.47	1019.3	1026.38	1032.72	1040.43	1049.64	1048.49	1051.87	1054.56	1055.96	1059.57	1062.49	1071.75	1084.32	1089.7	1100.26	1140.96	1122.79	1088.98	1107.05	1122.3	1117.65	1110.02	1110.4	1106.6	1065.08	1087.06	1112.79	1115.34	1111.3	1100.47	1116.94	1110.49	1121.77	1111.05	1113.86	1113.7	1116.6	1117.32	1122.39
Kidney 19	AIF	1064.69	1064.97	1064.83	1067.31	1068.97	1063.35	1073.76	1065.99	1065.53	1069.74	1079.61	1084.77	1082.4	1092.44	1122.09	1147.83	1157.63	1240.99	1323.12	1385.15	1377.34	1257.15	1190.49	1147.07	1133.75	1131.82	1127.04	1124.41	1125.71	1131.24	1144.38	1142.03	1131.21	1129.98	1130.62	1131.51	1127.79	1123.15	1115.64	1114.79	1112.07	1115.86	1104.78	1110.48	1106.32
	Kidney Curve	1050.83	1051.58	1052.49	1048.13	1046.94	1050.85	1051.42	1052.11	1052.19	1051.76	1052.18	1051.97	1051.93	1052.85	1053.32	1053.45	1055.61	1061.02	1066.05	1072.17	1141.1	1142.71	1141.03	1135.14	1124.75	1119.86	1113.71	1108.71	1108.23	1104.32	1117.54	1116.82	1120.51	1121.35	1122.36	1122.36	1127.16	1127.94	1129.01	1126	1129.24	1133.11	1134.01	1132.85	1133.71
	Pelvis Curve	1045.87	1045.12	1046.43	1046.56	1040.74	1042.97	1045.13	1049.75	1051.27	1045.07	1042.86	1042.63	1045.26	1045.63	1045.8	1047.94	1052.57	1061.56	1068.51	1074.04	1136.42	1125.64	1125.92	1120.05	1114.82	1111.69	1105.05	1098	1095.79	1092.49	1114.17	1117.89	1119.96	1109.02	1110.53	1114.42	1115.67	1109.52	1117.14	1116.83	1114.99	1106.45	1106.56	1109.02	1110.54
Kidney 20	AIF	1088.04	1087.23	1091.3	1091.09	1102.77	1135.19	1214.17	1331.94	1549.72	1621.75	1645.57	1625.94	1594.08	1523.47	1443.81	1365.15	1297.3	1238.81	1202.94	1179.75	1222.77	1229.32	1204.7	1180.75	1164.36	1153.89	1158.36	1153	1155.92	1155.53	1161.25	1154.04	1159.92	1154.32	1150.49	1150.57	1145.94	1138.11	1134.43	1139.94	1136.72	1133.28	1132.66	1132.68	1131.42
	Kidney Curve	1107.56	1107.67	1108.2	1108.24	1108.43	1110.44	1117.03	1131.96	1163.22	1195.02	1226.18	1251.52	1273.56	1284.46	1288.97	1286.92	1279.6	1270.57	1259.03	1246.52	1224.93	1214.06	1220.47	1215.89	1209.13	1206.51	1204.14	1202.95	1202.4	1200.67	1220.91	1205.1	1195.78	1207.95	1194.07	1215.09	1198	1198.75	1189.06	1192.49	1190.34	1196.75	1196.28	1197.68	1194.06
	Pelvis Curve	1117.52	1117.86	1118.68	1118.06	1116.44	1118.38	1124.04	1135.83	1158.34	1183.34	1208.51	1235.32	1248.02	1263.35	1271.59	1271.33	1265.24	1261.17	1248.91	1240.55	1262.61	1265.77	1250.94	1224.08	1219.14	1222.86	1189.26	1187.59	1188.79	1196.57	1248.17	1230.01	1219.72	1219.24	1221.73	1252.44	1223.85	1226.13	1211.65	1203.85	1208.91	1202.89	1217.48	1208.29	1219.8
Kidney 21	AIF	1067	1067.33	1064.42	1066.36	1071.78	1068.39	1072.7	1073.04	1067.15	1069.14	1078.55	1082.36	1086.55	1099.19	1124.66	1149.35	1192.84	1286.02	1358.35	1406.65	1351.4	1240.84	1184.24	1147.53	1134.47	1134.34	1122.34	1119.99	1127.98	1129.88	1145.89	1138.01	1129.89	1129.3	1132.09	1130.86	1124.78	1122.35	1115.69	1115.66	1110.05	1113.11	1107.16	1110.21	1104.25
	Kidney Curve	1051.07	1049.76	1051.19	1051.56	1050.08	1048.5	1047.12	1046.35	1045.97	1045.82	1044.49	1044.32	1045.88	1044.61	1043.83	1045.22	1049.62	1053.63	1059.34	1065.53	1151.52	1161.68	1157.08	1151.81	1136.15	1125.82	1118.25	1113.16	1108.4	1106.56	1113.57	1110.82	1115.29	1123.2	1124.13	1115.95	1125.47	1126.41	1128.54	1128.95	1128.49	1129.92	1126.86	1129.64	1126.49
	Pelvis Curve	1052.16	1046.34	1051.15	1047.64	1045.92	1041.76	1034.3	1033.26	1030.04	1025.74	1024.81	1027.44	1027.97	1028.61	1029.43	1032.45	1036.48	1038.6	1046.4	1050.89	1148.74	1164.69	1155.45	1154.41	1123.84	1107.7	1097.95	1087.28	1081.36	1079.67	1085.36	1074.15	1079.31	1095.25	1103.76	1068.04	1081.73	1084	1081.19	1085.94	1083.4	1099.9	1109.16	1088.95	1099.42
Kidney 22	AIF	1067.82	1065.25	1067.87	1071.07	1069.41	1077.72	1104.62	1161.71	1242.46	1345.7	1432.11	1483.73	1513.38	1495.3	1451.02	1395.7	1342.66	1292.27	1229.82	1192.05	1110.52	1123.34	1142.98	1150.32	1153.72	1152.62	1145.06	1134.81	1128.2	1123.06	1126.51	1125.68	1126.55	1122.16	1120.7	1114.84	1115.95	1114.25	1113.36	1112.1	1111.46	1107.03	1106.55	1106.78	1105.35
	Kidney Curve	1056.73	1053.9	1058.43	1053.98	1055.28	1056.68	1058.05	1059.03	1065.58	1072.75	1087.2	1101.55	1120.74	1139.86	1155.86	1167.07	1176.12	1180.17	1181	1176.12	1113.03	1120.71	1118.52	1118.8	1118.91	1114.83	1106.7	1104.39	1099.52	1096.43	1124.07	1127.67	1127.61	1129.59	1130.06	1128.75	1142.43	1132.21	1134.86	1134.34	1137.85	1134.34	1138.05	1138.21	1135.5
	Pelvis Curve	1062.65	1051.97	1054.9	1051.2	1054.59	1054.44	1058.64	1059.34	1068.71	1078.44	1096.94	1111.49	1128.89	1145.97	1164.04	1171.83	1182.77	1188.11	1186.36	1181.88	1109.82	1119.97	1118.24	1117.52	1113.72	1110.95	1091.66	1094.46	1080.31	1092.1	1118.89	1117.87	1113.05	1114.75	1114.68	1117.61	1119.45	1117.26	1115.65	1118.44	1119.04	1117.15	1115.04	1124.31	1115.27
Kidney 23	AIF	1069.11	1064.45	1062.32	1065.36	1064.11	1070.91	1097.81	1157.72	1239.4	1329.89	1414.94	1484.38	1517.72	1489	1448.94	1405.45	1355.81	1296.91	1236.32	1200.57	1111.74	1117.85	1132.98	1144.87	1153.11	1145.04	1141.62	1128.94	1122.17	1118.36	1122.3	1127.15	1125.04	1118.57	1117.94	1112.6	1113.32	1108.53	1111.02	1105.66	1104.7	1107.11	1103.74	1101.09	1104.09
	Kidney Curve	1058.22	1058.21	1058.21	1058.2	1058.16	1058.04	1058.48	1060.26	1063.76	1071.14	1081.82	1097.4	1114.76	1133.16	1149.97	1163.97	1173.71	1179.77	1181.81	1180.48	1121.16	1123.18	1120.17	1120.89	1118.32	1119.98	1119.43	1117.84	1116.89	1116.43	1127.41	1126.11	1126.38	1123.87	1126.51	1129.93	1127.23	1132.58	1131.54	1133.73	1133.44	1138.17	1136.37	1139.12	1142.68
	Pelvis Curve	1054.27	1052.29	1053.72	1052.96	1052.9	1052.89	1055.79	1054.28	1056.65	1059.42	1067.14	1079.39	1092.41	1107.2	1127.75	1145.89	1160.52	1176.14	1184.17	1185.27	1097.95	1119.24	1112.51	1108.94	1100.58	1097.21	1098.35	1098.4	1094.63	1097.69	1112.91	1107.73	1108.19	1111.65	1111.75	1109.37	1111.8	1108.13	1112.38	1107.99	1112.74	1106.44	1113.32	1108.72	1100.5
Kidney 24	AIF	1085.67	1084.43	1088.43	1090.98	1100.84	1155.45	1240.96	1366	1563.57	1635.78	1653.37	1635.63	1577.76	1505.82	1439.29	1350.76	1282.53	1228.78	1201.57	1170.63	1222.73	1233.16	1201.47	1173.37	1165	1154.61	1154.04	1157.55	1154.96	1154.65	1164.35	1154.53	1164.76	1163.71	1152.12	1149.37	1145.27	1138.04	1136.76	1141.57	1140.45	1130.82	1134.33	1127.98	1129.96
	Kidney Curve	1105.41	1106.19	1105.92	1106.24	1106.32	1107.86	1114.07	1127.55	1158.21	1189.42	1223.33	1251.56	1272.05	1284.91	1289.82	1287.18	1279.82	1269.07	1257.32	1244.98	1209.07	1208.86	1208.82	1193.07	1183.03	1179.88	1173.46	1168.37	1192.01	1169.65	1207.95	1209.16	1205.54	1204.34	1181.98	1211.21	1186.35	1195.12	1189.25	1210.23	1192.47	1195.05	1186.21	1195.35	1190.51
	Pelvis Curve	1138.36	1132.38	1113.27	1110.38	1108.63	1111.56	1121.2	1134.7	1155.06	1183.87	1204.25	1224.44	1236.28	1248.58	1251.95	1245.11	1239.74	1232.29	1220.85	1211.61	1184.86	1186.5	1192.44	1185	1186.16	1189.39	1181.74	1184.33	1190.77	1181.41	1181.45	1179.55	1185.75	1185.02	1214.09	1192.91	1234.62	1247.39	1252.92	1232.12	1244.3	1243	1226.16	1243.96	1244.7
Kidney 25	AIF	1087.04	1085.28	1084.65	1091.52	1090.48	1098.83	1139.67	1263.13	1390.96	1536.17	1609.24	1645.15	1654.63	1631	1574.13	1510.28	1422.35	1336.24	1301.24	1246.65	1178.93	1200.33	1216.76	1209.5	1197.11	1186.87	1173.72	1164.02	1161.15	1156.26	1162.41	1162.87	1161.09	1164.85	1163.41	1150.17	1147.2	1141.57	1135.59	1132.46	1134.8	1134.15	1137.8	1129.67	1129.89
	Kidney Curve	1094.68	1095.75	1095.69	1095.33	1096.21	1097.1	1097.51	1104.94	1115.73	1134.99	1159.31	1184.33	1210.59	1230.49	1244.06	1256.11	1267.65	1266.02	1261.42	1249.89	1187.04	1184.28	1190.39	1196.34	1198.18	1200.15	1200.22	1198.38	1194.88	1195.92	1184.41	1189.54	1190.09	1190.97	1186.86	1175.78	1177.61	1174.84	1170.88	1168.48	1162.4	1158.35	1151.97	1148.38	1144.12
	Pelvis Curve	1133.8	1139.1	1137.26	1136.08	1140.03	1142.33	1140.24	1156.06	1163.03	1182.12	1198.59	1215.57	1232.32	1241.43	1246.26	1247.69	1253.15	1249.66	1246.23	1240.11	1185.19	1183.68	1191.74	1196.92	1194.97	1198.31	1201.92	1201.82	1202.23	1205.03	1192.29	1201.59	1197.31	1200.25	1197.7	1180.56	1181.24	1189.5	1175.21	1181.59	1161.76	1156.99	1154.76	1156.79	1147.77
Kidney 26	AIF	1083.05	1089.64	1088.71	1077.02	1092.11	1103.77	1154.64	1265.79	1413.3	1534.8	1621.07	1635.38	1628.38	1602.95	1537.21	1471.71	1389.12	1313.62	1265.16	1225.79	1172.18	1208.5	1222.12	1213.21	1195.45	1173.14	1168.95	1165.66	1162.86	1146.43	1157.77	1164.59	1165.36	1159.62	1159.79	1153.91	1152.23	1146.27	1133.55	1144.21	1141.82	1142.38	1136.73	1135.43	1130.73
	Kidney Curve	1082.61	1082.8	1083.48	1084.01	1081.47	1081.12	1082.9	1090.1	1104.66	1128.69	1161.31	1194.67	1221.1	1243.62	1258.07	1269.34	1263.51	1262.46	1260.01	1257.62	1169.86	1168.55	1173.58	1179.13	1183.48	1185.92	1185.15	1185.61	1184.09	1181.69	1179.7	1185.03	1188.25	1190.08	1187.84	1153.71	1182.36	1172.91	1181.87	1176.96	1188.78	1184.92	1177.98	1158.42	1165.93
	Pelvis Curve	1084.28	1085.26	1087.01	1088.3	1082.55	1082.85	1088.15	1095.16	1109.06	1131.32	1160.36	1193.42	1213.41	1231.41	1242.47	1256.31	1272.22	1270.63	1268.21	1259.82	1172.93	1163.04	1159.91	1164.23	1169.03	1169.91	1170.14	1171.3	1168.52	1163.32	1186.83	1176.34	1171.99	1169	1221.97	1193.78	1202.96	1192.36	1207.52	1208.79	1210.21	1218.95	1202.66	1193.84	1191.85
Stenotic Kidney	Time (s)	0	1	1.99609	2.99609	3.99609	4.99219	5.99219	6.99219	7.98828	8.98828	9.98438	10.9844	11.9844	12.9805	13.9805	14.9805	15.9766	16.9766	17.9727	18.9727	25.7188	27.7148	29.7109	31.7109	33.707	35.7031	37.6992	39.6992	41.6953	43.6914	50.4219	54.4141	58.4102	62.4023	66.3984	73.1406	81.1289	89.1172	97.1055	105.09	113.082	121.07	129.055	137.043	145.031
Kidney 1	AIF	1067.15	1070.4	1071.11	1073.21	1078.51	1098.89	1115.34	1168.94	1243.15	1312.3	1350.87	1374.68	1384.77	1415.34	1410.09	1403.96	1392.17	1355.85	1347.04	1325.62	1160.38	1136.85	1118.98	1110.81	1111.09	1114.02	1121.6	1120.11	1129.53	1136.34	1139.11	1142.49	1140	1136.43	1133.4	1129.4	1133.91	1134.23	1124.21	1118.4	1130.3	1119.36	1121.06	1115.4	1119.43
	Kidney Curve	1056.81	1055.71	1055.02	1054.86	1054.66	1055.1	1056.95	1058.91	1058.29	1063.8	1071.68	1077.9	1086.5	1101.77	1113.04	1122.99	1131.76	1139.61	1145.11	1151.12	1157.28	1150.02	1141.62	1134.03	1120.75	1081.98	1073.79	1072.47	1111.65	1072.87	1119.23	1122.36	1121.16	1121.43	1123.39	1131.42	1131.79	1136.11	1134.56	1136.73	1126.59	1135.06	1111.31	1120.46	1108.69
	Pelvis Curve	1061.22	1060.16	1062.23	1062.43	1062.63	1059.32	1062.58	1061.27	1053.11	1055	1058.57	1057.29	1063.52	1078.88	1081.19	1084.88	1089.04	1092.61	1092.38	1097.58	1106.33	1098.92	1096.93	1096.52	1093.96	1120.04	1116.24	1112.77	1088.57	1107	1082.73	1081.48	1088.1	1095.01	1095.41	1108.34	1105.58	1107.74	1113.48	1123.44	1099.59	1115.82	1086.13	1099.3	1108.65
Kidney 2	AIF	1047.36	1054.48	1054.42	1056.1	1058.22	1056.17	1061.1	1061.17	1058.36	1063.36	1063.84	1064.26	1066.59	1077.7	1088.75	1107.74	1150.96	1182.99	1223.61	1244.55	1210.52	1171.86	1126.54	1110.97	1097.45	1086.19	1091.28	1094.91	1096.54	1101.78	1100.57	1102.39	1092.49	1097.62	1096.86	1097.36	1096.3	1094.41	1092.26	1095.1	1090.17	1088.46	1089.71	1087.91	1086.38
	Kidney Curve	1030.01	1032.35	1036.2	1037.29	1037.74	1038.37	1038.19	1038.95	1038.75	1039.39	1039.39	1039.44	1039.64	1040.23	1040.7	1040.86	1044.37	1046.43	1050.84	1056.41	1073.93	1084.7	1087.19	1086.44	1082.2	1080.65	1078.19	1075.96	1074.21	1073.12	1060.88	1072.78	1075.86	1076.62	1078.51	1048.28	1074.5	1066.24	1066.33	1067.88	1075.85	1076.25	1070.9	1074.27	1055.55
	Pelvis Curve	1034.45	1035.29	1033.93	1033.31	1035.16	1038.21	1035.73	1036.75	1037.48	1036.02	1037.13	1037.33	1034.52	1038.03	1037.33	1038.77	1042.49	1040.57	1043.84	1047.3	1071.98	1077.07	1077.88	1079.16	1073.27	1071.6	1070.1	1069.6	1066.43	1065.94	1064.68	1066.44	1067.51	1071.64	1069.07	1069.32	1078.73	1086.03	1085.22	1088.63	1084.26	1085.98	1087.27	1084.7	1082.89
Kidney 3	AIF	1069.65	1073.32	1072.54	1074.11	1072.12	1071.53	1074.77	1073.37	1071.96	1069.57	1071.52	1070.9	1075.74	1082.83	1102.1	1127.99	1177.01	1210.11	1248.88	1261.78	1203.3	1161.85	1139.46	1117.75	1096.8	1099.91	1096.69	1100.44	1105.59	1112.74	1109.27	1103.4	1101.6	1102.42	1100.42	1106.22	1100.19	1095.79	1102.72	1099.2	1096.6	1094.57	1096.7	1092.72	1093.41
	Kidney Curve	1042.85	1043.58	1043.9	1043.26	1043.92	1045.2	1045.33	1045.24	1045.94	1045.74	1046.27	1046.46	1045.76	1046.6	1046.91	1048.13	1050.25	1052.83	1057.51	1063.51	1088.7	1093.4	1096.4	1095.32	1092.26	1089.71	1086.49	1084.11	1082.99	1083.37	1073.24	1083.52	1083.91	1084.86	1085.28	1082.5	1083.59	1083.39	1085.32	1090.05	1088.2	1091.09	1093.52	1090.09	1083.78
	Pelvis Curve	1032.5	1033.35	1036.55	1034.03	1037.48	1040.27	1038.81	1040.15	1038.34	1041.5	1042.3	1044.04	1041.3	1045.18	1042.64	1043.93	1046.73	1046.18	1049.38	1052.05	1060.92	1062.28	1066.48	1070.52	1064.2	1068.78	1062.74	1062.09	1062.33	1061.13	1038.75	1062.47	1065.89	1064.88	1068.45	1059.87	1076.02	1083.97	1087.6	1082.11	1079.37	1078.63	1077.46	1080.19	1092.63
Kidney 4	AIF	1073.1	1068.36	1069.6	1071.88	1083.93	1098.31	1118.55	1194.62	1293.45	1331.52	1369.79	1453.24	1462.69	1457.29	1431.12	1411	1394.6	1335.45	1277.17	1221.69	1108.43	1114.76	1127.76	1137.45	1151.67	1148.86	1146.83	1141.71	1131.88	1127.5	1116.26	1121.1	1121.69	1125.43	1128.74	1116.48	1118.6	1115.79	1114.24	1113.6	1109.31	1110.79	1106.55	1099.24	1105.02
	Kidney Curve	1066.43	1066.02	1066.63	1067.59	1067.23	1067.07	1069.71	1075.43	1083.54	1093.84	1110.88	1131.14	1154.77	1173.14	1187.09	1195.5	1203.24	1207.51	1208.15	1206.34	1091.18	1124.15	1126.75	1132.17	1134.98	1139.7	1143.08	1143.33	1145.68	1146.14	1132.87	1131.76	1139.62	1141.58	1144.45	1088.86	1147.22	1145.81	1147.01	1145.81	1146.88	1147.03	1145.05	1087.99	1140.11
	Pelvis Curve	1055.03	1055.45	1057.45	1060.24	1056.68	1056.47	1063.21	1068.17	1079.87	1091.13	1110.89	1131.55	1154.79	1169.95	1182.32	1187.87	1199.42	1201.34	1202.91	1195.83	1078.37	1098.14	1116.38	1123.95	1124.95	1131.81	1133.29	1131.65	1133.08	1134.35	1103.2	1097.31	1107.86	1108.21	1109.29	1074.69	1115.01	1091.27	1119.35	1100.86	1120.82	1094.68	1131.26	1080.86	1128.23
Kidney 5	AIF	1057.24	1058.41	1063.78	1066.11	1078.49	1089.22	1109.81	1174.62	1282.11	1312.19	1345.59	1430.89	1461.46	1455.81	1430.78	1412.86	1390.19	1347.92	1285.49	1220.35	1103.35	1098.03	1114.08	1121.57	1135.57	1140.49	1141.41	1134.38	1124.16	1128.41	1103.05	1106.43	1112.32	1104.76	1109.54	1106.19	1103.05	1108.78	1098	1107.97	1104.24	1100.43	1099.86	1104.27	1090.68
	Kidney Curve	1067.28	1067.12	1066.63	1066.08	1065.12	1065.86	1068.4	1073.75	1080.14	1089.32	1104.24	1120.48	1139.75	1154.01	1165.17	1174.22	1181.25	1184.95	1185.52	1183.55	1130.9	1134.55	1134.17	1131.78	1132.56	1133.95	1135.69	1137.48	1136.9	1136.96	1132.26	1133.75	1137.07	1138.93	1140.31	1131.46	1142.67	1140.33	1141.74	1140.88	1141.08	1141.91	1143.2	1102.38	1141.85
	Pelvis Curve	1067.51	1062.72	1057.42	1055.54	1052.85	1051.6	1054.88	1065.3	1070.75	1076.91	1087.39	1103.24	1114.42	1123.84	1131.06	1139.8	1143.7	1145	1147.27	1146.09	1098.4	1145.1	1124.61	1113.04	1110.66	1108.44	1109.91	1109.14	1106.57	1110.06	1125.63	1118.65	1119.59	1121.55	1122.1	1109.59	1126.41	1123.88	1115.31	1123.83	1110.49	1131.21	1109.48	1154.82	1111.6
Kidney 6	AIF	1065.47	1067.92	1069.3	1067.47	1066.87	1071.33	1073.28	1085.88	1157.17	1154.75	1219.17	1370.08	1325.77	1421.85	1557.53	1508.53	1571.78	1594.3	1572.93	1555.3	1220.68	1210.85	1124.2	1128.03	1133.25	1141.62	1147.53	1167.82	1176.48	1179.67	1160.23	1137.55	1132.72	1131.7	1142.35	1134.97	1134.82	1137.85	1130.62	1129.97	1129.18	1126.3	1121.5	1126.43	1122.93
	Kidney Curve	1056.54	1057.05	1057.07	1056.76	1057.67	1056.81	1056.28	1056.06	1056.64	1057.07	1060.24	1062.81	1065.82	1072.09	1080.15	1086.45	1099.66	1108.72	1117.57	1130.21	1112.17	1138.05	1133.21	1127.79	1123.33	1119.92	1115.44	1111.63	1112.93	1110.2	1113.74	1109.95	1108.63	1106.53	1106.97	1107.83	1105.9	1105.11	1102.79	1102.91	1101.32	1101.88	1102.7	1090	1102.25
	Pelvis Curve	1042.25	1044.17	1046.36	1046.81	1047.13	1044.31	1043.45	1044.8	1043.73	1045.18	1049.12	1050.32	1050.84	1056.74	1063.18	1069.54	1083.26	1090.38	1099.82	1110.43	1116.4	1110.27	1105.33	1104.09	1099.78	1097.57	1092.03	1089.41	1090.2	1085.69	1094.66	1089.5	1087.86	1088.83	1090	1087.59	1086.59	1093.01	1083.58	1086.7	1079.85	1084.41	1084.81	1079.3	1086.85
Kidney 7	AIF	1067.5	1067.01	1066.63	1073.64	1072.35	1074.14	1076.56	1093.17	1162.22	1160.4	1241.19	1370.81	1360.49	1469.67	1579.26	1535.92	1600.19	1593.83	1577.03	1553.92	1203.44	1173.49	1113.95	1125.86	1129.23	1141.38	1153.26	1169.6	1174.76	1178.59	1160.13	1139	1131.31	1137.15	1134	1129.64	1134.28	1126.37	1134.35	1124.01	1131.37	1127.49	1125.44	1121.4	1124.24
	Kidney Curve	1068.41	1069.09	1069.05	1068.31	1068.47	1070.31	1069.24	1070	1072.52	1075.69	1083.17	1090.8	1100.21	1116.05	1133.15	1143.44	1160.73	1172.61	1182.95	1190.14	1160.03	1180.01	1167.53	1154.43	1148.92	1142.87	1140.92	1141.62	1142.39	1143.56	1145.75	1142.83	1139.72	1138.62	1138.74	1143.07	1142.75	1145.46	1145.05	1146.11	1146.72	1146.41	1147.45	1136.37	1145.72
	Pelvis Curve	1042.37	1042.61	1045.54	1044.18	1042.83	1047.76	1043.63	1046.07	1049.38	1050.58	1059.24	1063.28	1070.82	1082.51	1102.05	1106.08	1127.22	1140.82	1149.86	1159.37	1139.67	1137.46	1131.42	1112.68	1107.66	1101.71	1095.34	1096.16	1095.45	1096.53	1096.23	1092.62	1090.35	1087.25	1088.63	1101.29	1103.24	1098.51	1102.65	1115.55	1104.9	1103.03	1102.12	1150.58	1099.6
Kidney 8	AIF	1074.08	1078.35	1062.08	1075.88	1071	1090.7	1091.83	1140.2	1202.15	1279.17	1338.97	1376.42	1407.75	1422.85	1410	1382.72	1351.12	1306.95	1260.58	1225.05	1104.85	1123.03	1136.3	1146.5	1148.67	1149.72	1142.1	1127.58	1128.38	1124.33	1124.78	1118.6	1113.92	1111.08	1115.88	1120.33	1119.47	1115.95	1108.28	1112.2	1107.8	1110.53	1105	1096.65	1109.58
	Kidney Curve	1045.78	1048.38	1046.74	1044.59	1045.28	1044.5	1045.87	1048.13	1055.27	1065.79	1080.64	1099.53	1112.22	1123.78	1138.86	1141.1	1154.77	1154.81	1158.15	1150.15	1117.4	1108.93	1112.37	1114.83	1116.88	1117.24	1117.93	1117.9	1117.13	1115.86	1117.59	1116.41	1116.14	1117.53	1120.53	1116.1	1122.15	1120.22	1122.56	1122.38	1123.35	1119.14	1126.25	1119.4	1127.49
	Pelvis Curve	1043.88	1046.83	1048.91	1046.56	1046.95	1047.27	1043.84	1048.17	1052.98	1058.72	1070.21	1080.57	1087.25	1092.23	1105.01	1101.98	1110.32	1116.65	1121.88	1111.25	1094.93	1096.91	1098.16	1094.72	1096.24	1094.02	1098.72	1096.11	1098.28	1099.13	1113.26	1100.77	1111.15	1109.83	1113.59	1106.72	1124.75	1120.38	1123.93	1108.6	1115.65	1108.09	1131.87	1146.34	1154.15
Kidney 9	AIF	1087.61	1086.52	1087.15	1088.1	1085.02	1094.85	1100.43	1120.19	1151.26	1208.91	1238.73	1274.37	1360.04	1366.99	1410.65	1378.02	1431.2	1420.19	1393.36	1338.29	1170.79	1144.89	1125.46	1114.81	1109.61	1106.06	1115.67	1115.66	1125	1130.31	1148.7	1139.17	1134.92	1118.49	1114.99	1115.48	1125.04	1120.4	1118.9	1117.89	1122.93	1118.1	1112.31	1112.78	1110.67
	Kidney Curve	1061.85	1062.09	1060.52	1058.99	1061.08	1060.12	1059.16	1059.08	1060.97	1063.88	1065.94	1070.95	1077.51	1080.14	1091.12	1095.03	1101.43	1116.08	1127.98	1140.04	1141.18	1141	1138.41	1137.56	1131.29	1129.04	1123.29	1119.91	1118.59	1116.92	1106.15	1113.79	1116.02	1115.56	1114.62	1111.66	1110.25	1112.49	1112.2	1114.84	1110.37	1114.33	1108.96	1114.46	1114.05
	Pelvis Curve	1051.56	1056.5	1051	1046.06	1060.67	1048.31	1047.6	1045.56	1048.6	1056.74	1057.01	1061.43	1067.08	1066.85	1076.98	1077.1	1084.34	1093.79	1100.89	1109.44	1114.11	1105.42	1103.3	1102.86	1098.07	1097.12	1093	1090.45	1090.61	1093.35	1094.96	1090.28	1089.81	1091.39	1090.16	1097.15	1093.37	1106.88	1106.93	1112.47	1092.53	1111.43	1085.32	1108	1105.75
Kidney 10	AIF	1085.76	1093.14	1128.59	1197.5	1294.68	1378.97	1452.15	1526.12	1583.63	1604.99	1586.01	1535.43	1482.41	1433.03	1388.66	1341.62	1284.61	1238.98	1201.54	1177.78	1139.94	1151.55	1168.11	1181.51	1182.64	1177.68	1174.87	1166.48	1155.38	1143.58	1134.17	1129.83	1135.37	1133.72	1131.8	1126.24	1133.37	1129.46	1128.3	1122.78	1124.42	1117.35	1119.88	1121.37	1117.8
	Kidney Curve	1067.42	1067.56	1068.27	1070	1074.23	1080.06	1087.59	1098.5	1112.85	1128.18	1143.16	1155.73	1165.31	1173.16	1178.58	1182	1184.37	1183.99	1182.87	1181.47	1167.44	1163.9	1146.06	1157.59	1157.15	1156.3	1156.35	1154.99	1155.61	1155.22	1151.14	1156.01	1154.96	1153.9	1152.53	1153.99	1151.81	1153.15	1152.24	1151.21	1150.05	1151.31	1149.33	1149.06	1146.8
	Pelvis Curve	1058.91	1061.84	1061.37	1062.11	1065.95	1071.91	1078.53	1084.47	1093.16	1102.49	1107.93	1120.04	1123.59	1127.4	1130.7	1132.27	1130.88	1130.36	1130.07	1130.32	1129.92	1129.41	1126.03	1128.86	1129.33	1128.73	1123.57	1124.4	1125.34	1123.9	1122.03	1122.48	1128.44	1133.36	1130.94	1141.4	1144.56	1150.39	1146.53	1147.78	1148.67	1150.38	1149.75	1152.91	1156.36
Kidney 11	AIF	1071.57	1074.55	1063.81	1070.54	1092.29	1110.33	1145.64	1187.86	1228.77	1271.72	1298.17	1309.52	1320.14	1314.47	1312.47	1306.59	1274.63	1249.24	1224.51	1202.41	1100.22	1093.18	1098.94	1113.43	1105.6	1113.43	1115.45	1112	1105.05	1112.22	1106.69	1101.25	1104.76	1104.23	1107.07	1103.86	1099.37	1102.37	1101.48	1097.16	1096.58	1100.73	1087.71	1094.47	1088.58
	Kidney Curve	1056.02	1053.53	1054.38	1054.96	1055.35	1055.1	1056.28	1058.64	1061.76	1066.2	1072.07	1078.75	1086.58	1092.86	1099.84	1106.2	1111.04	1116.03	1119.44	1120.58	1115.35	1107.56	1103.43	1098.55	1096.61	1096.4	1096.13	1096.34	1096.4	1096.99	1103.71	1101.16	1101.38	1102.39	1102.65	1096.6	1108.78	1106.88	1108.4	1108.98	1108.67	1108.81	1110.22	1110.42	1111.25
	Pelvis Curve	1043.69	1037.76	1036.74	1040.63	1038.45	1037.81	1037.85	1040.67	1045.54	1049.2	1054.94	1051.22	1058.76	1064.01	1069.87	1071.15	1074.35	1075.57	1077.21	1080.06	1109.42	1075.56	1071.81	1067.21	1066.51	1067.45	1060.27	1065.4	1064.74	1067.15	1108.4	1078.25	1072.94	1077.39	1073.21	1097.36	1095.31	1090.48	1090.22	1088.04	1092.21	1092.88	1096.09	1092.41	1094.58
Kidney 12	AIF	1065.73	1065.44	1065.57	1062.06	1071.21	1075.16	1094.83	1135.53	1152.8	1187.29	1254.09	1320.86	1363.76	1375.61	1388.71	1392.8	1357.41	1301.9	1286.07	1208.49	1122.16	1107.99	1106.6	1107.81	1115.01	1127.63	1124.97	1107.53	1123.76	1108.17	1117.59	1116.43	1117.86	1123.71	1123.16	1118.09	1120.51	1120.79	1098.61	1110.16	1110.17	1105.83	1098.16	1101.27	1104.43
	Kidney Curve	1051.67	1050.21	1051.72	1050.69	1050.64	1052.54	1052.34	1052.65	1055.21	1060.27	1065.66	1063.06	1077.87	1083.42	1091.56	1103.77	1107.28	1110.47	1112.74	1114.23	1111.89	1098.38	1095	1094.25	1086.67	1087.81	1085.6	1084.21	1087.36	1085.05	1090.11	1097.78	1093.59	1090.39	1089.69	1100.65	1095.56	1104.56	1093.82	1104.55	1107.39	1104.86	1098.02	1104.55	1092.03
	Pelvis Curve	1044.5	1050.4	1049.41	1048.77	1047.61	1051.16	1049.97	1046.49	1049.3	1056.76	1062.43	1050.65	1060.92	1058	1059.32	1080.64	1093.98	1103.14	1101.24	1111.23	1085.8	1084.3	1088.33	1081.18	1077.99	1079.73	1079.36	1084.2	1080.99	1077.63	1063.85	1081.59	1071.84	1079.89	1071.32	1084.98	1085.36	1091.21	1077.84	1082.52	1091.43	1097.1	1069.97	1102.31	1062.98
Kidney 13	AIF	1064.03	1071.86	1070.44	1061.69	1074.34	1075.16	1096.21	1134.72	1153.87	1187.16	1261.02	1322.49	1364.84	1376.63	1385.49	1386.32	1363.36	1325.99	1279.94	1252.81	1126.86	1108.07	1102.11	1109.26	1120.17	1122.38	1131.67	1134.34	1134.03	1127.39	1117.07	1116.69	1116.66	1125.59	1120.07	1123.59	1117.94	1119.04	1110.17	1111.58	1105.17	1107.07	1097.01	1103.21	1106.94
	Kidney Curve	1033.88	1055.84	1055.45	1056.05	1058.76	1055.82	1059.84	1061.55	1064.35	1064.7	1071.62	1078.95	1087.34	1095.41	1104.74	1115.62	1125.88	1136.32	1139.43	1142.49	1125.81	1122.18	1116.08	1106.79	1104.71	1106.28	1104.75	1106.6	1106.83	1106.13	1097.17	1101.55	1101.95	1105.9	1106.36	1089.24	1108.46	1087.78	1107.26	1073.92	1107.41	1071.34	1106.24	1071.67	1100.16
	Pelvis Curve	1056.95	1028.86	1030.06	1034.02	1041.91	1030.81	1050.21	1046.14	1045.02	1034.85	1043.94	1063.16	1070.21	1065.2	1065.42	1072.23	1083.63	1095.72	1096.06	1097.37	1095.11	1101.68	1088.2	1064.21	1063.47	1070.82	1068.65	1075.51	1075.59	1071.17	1070.94	1068.57	1098.56	1081.73	1071.17	1086.67	1086.9	1089.38	1080.52	1100.93	1076.96	1102.85	1061.32	1110.32	1064.62
Kidney 14	AIF	1060.94	1077.91	1074.28	1077.22	1080.81	1082.12	1101.31	1132.84	1175.16	1199.91	1246.41	1293.56	1353.72	1378.94	1390.12	1395.5	1396.53	1392.5	1382.88	1376.16	1209.31	1198.41	1168.09	1150.88	1141.12	1144.97	1134.59	1152.03	1148.72	1145.56	1134.78	1140.28	1143.94	1136.22	1146.84	1127.16	1133.81	1130.97	1131.78	1134.19	1131.06	1125.09	1126.12	1128	1122.47
	Kidney Curve	1073.03	1067.82	1072.19	1073.21	1076.52	1070.1	1075.66	1080.24	1082.46	1083.14	1087.76	1095.3	1107.63	1116.78	1121.96	1130.61	1138.69	1141.3	1152.41	1162.42	1164.54	1163.15	1147.54	1140.72	1130.6	1133.46	1129.03	1121.99	1123.96	1114.85	1102.91	1134.02	1135.63	1132.76	1128.17	1097.86	1131.69	1126.04	1115.43	1132.03	1128.18	1136.82	1143.73	1137.15	1142.65
	Pelvis Curve	1065.44	1059.17	1070.79	1069.48	1069.45	1062.91	1066.56	1076.21	1076.15	1076.18	1079.91	1084.64	1091.87	1099.54	1100.34	1107.85	1111.78	1119.51	1126.22	1137.7	1140.85	1133.32	1135.8	1142.86	1136.5	1135.97	1132.49	1129.18	1128.8	1128.18	1124.82	1121.86	1130.55	1133.5	1136.18	1124.01	1140.41	1136.04	1144.07	1141.09	1145.6	1137.49	1133.06	1140.15	1145.4
Kidney 15	AIF	1083.94	1081.77	1078.44	1078.42	1086.81	1086.29	1105.21	1133.5	1188.33	1190.23	1243.46	1293.19	1340.33	1378.92	1391.63	1392.71	1401	1401.98	1391.94	1371.04	1222.71	1194.5	1174.6	1157.9	1153.04	1144.69	1149.48	1149.73	1148.62	1152.19	1141.29	1135.81	1133.17	1142.25	1138.31	1141.04	1131.46	1135.21	1138.12	1137.42	1135.88	1133.13	1128.13	1128.81	1130.25
	Kidney Curve	1059.12	1058.49	1058.84	1058.29	1058.86	1058.77	1059.6	1060.82	1062.72	1064.56	1068.75	1073.78	1081.19	1087.62	1093.22	1098.34	1105.37	1108.24	1114.51	1119.65	1132.31	1124.88	1132.19	1134.8	1131.33	1126.41	1126.08	1117.21	1113.17	1108.69	1087.5	1109.86	1111.63	1112.51	1111.89	1050.37	1104.81	1111.27	1090.84	1108.01	1100.96	1103.45	1108.61	1108.62	1102.15
	Pelvis Curve	1037.79	1037.21	1038.48	1038	1032.81	1034.75	1035.42	1031.87	1029.85	1034.72	1040.39	1037.32	1040.94	1039.9	1040.47	1045.98	1053.07	1053.98	1057.82	1065.37	1051.19	1076.35	1077.36	1074.31	1087.25	1083.53	1078.33	1071.25	1074.94	1081.78	1047.22	1066.04	1062.42	1066.47	1071.08	1029	1070.24	1054.12	1071.16	1053.22	1070.2	1071.23	1057.24	1062.7	1075.72
Kidney 16	AIF	1064.96	1066.45	1066.61	1066.27	1064.1	1069.02	1069.65	1071.86	1075.35	1090.02	1127.29	1188.02	1235.86	1333.51	1393.16	1436.53	1455.75	1455.96	1444.8	1437.27	1222.96	1174.75	1131.63	1131.12	1137.35	1118.08	1129.51	1121.71	1135.78	1137.78	1140.82	1139.45	1126.45	1119.39	1120.84	1128.43	1114.1	1120.06	1121.57	1111.86	1116.04	1106.84	1108.61	1102.84	1103.53
	Kidney Curve	1051.64	1050.88	1051.23	1051.63	1051.02	1051.24	1050.89	1050.61	1050.24	1050.86	1050.17	1050.39	1052.25	1052.96	1055.99	1060.61	1067.23	1074.8	1082.05	1090.83	1096.43	1138.76	1139.7	1137.34	1135.65	1131.15	1126.59	1122.08	1117.88	1114.91	1107.15	1102.85	1101.86	1099.65	1096.28	1091.97	1093.65	1090.63	1092.97	1085.71	1090.07	1082.04	1083.94	1079.22	1081.52
	Pelvis Curve	1050.13	1044.54	1045.98	1044.86	1045.59	1045.63	1045.06	1045.32	1048.83	1049.45	1049.73	1049.54	1053.97	1052.23	1054.46	1060.18	1065.7	1072.85	1079.85	1084.94	1084.65	1118.06	1118.7	1116.02	1113.71	1108.05	1102.9	1098.7	1097.13	1095.05	1093.88	1090.62	1088	1088.36	1083.17	1060.62	1069.8	1065.87	1083.09	1061.36	1077.24	1051.37	1056.85	1051.38	1052.35
Kidney 17	AIF	1086.58	1086.58	1088.21	1085.77	1077.17	1087.46	1092.4	1133.48	1310.02	1536.56	1722.27	1708.83	1838.5	1851.83	1853.12	1822.27	1754.38	1689.04	1646.62	1538.56	1181.48	1140.81	1160.88	1202.5	1223.9	1225.02	1223.27	1218.35	1208	1204.31	1165.15	1163.17	1170.33	1173.21	1182.69	1288.79	1170.46	1311.58	1168	1142.42	1165.02	1161.81	1151.04	1163.5	1144.17
	Kidney Curve	1070.32	1069.44	1071.03	1069.24	1070.82	1071.33	1070.66	1071.17	1074.9	1082.27	1094.24	1110.53	1135.39	1155.31	1178.04	1196.19	1211.46	1220.4	1225.37	1229.05	1140.02	1182.79	1055.66	1174.73	1172.61	1170.29	1170.16	1170.61	1169.34	1163.05	1025.99	1156.3	1158.03	1157.39	1157.05	1147.74	1170.1	1158.07	1172.27	1138.62	1172.4	1158.22	1143.37	1094.62	1143.54
	Pelvis Curve	1049.12	1047.82	1050.41	1051.63	1054.29	1058.33	1056.58	1059.33	1063.48	1070.26	1078.42	1095.19	1111.55	1127	1152.36	1166.31	1174.32	1178.08	1194.54	1183.97	1152.09	1166.85	1169.5	1149.44	1149.26	1147.22	1150.25	1148.65	1139.41	1152.8	1118.76	1154.51	1153.3	1153.3	1155.71	1128.67	1167.54	1157.52	1186.22	1161.34	1181.91	1217.98	1213.76	1208.43	1205.47
Kidney 18	AIF	1087.94	1095.49	1095.88	1108.79	1123.01	1141.75	1157.84	1222.03	1248.13	1281.78	1336.24	1365.52	1379.94	1405.42	1395.12	1384.19	1360.54	1339.07	1298.76	1268.28	1132.21	1112.45	1105.39	1107.31	1106.27	1119.88	1127.61	1115.97	1142.27	1147.79	1135	1124.03	1121.03	1119.91	1112.37	1113.03	1129.73	1117.72	1125.27	1119.28	1117.82	1119.82	1116.46	1115.19	1112.34
	Kidney Curve	1060.96	1061.55	1060.43	1059.5	1060.32	1061.43	1062.46	1064.88	1067.6	1071.99	1076.42	1082.38	1088.67	1095.89	1103.49	1111.02	1118.43	1124.29	1127.96	1132.27	1142.69	1125.2	1132.31	1128.83	1118.43	1116.11	1110.15	1111.35	1111.25	1113	1112.76	1115.35	1119.43	1116.67	1116.29	1113.04	1114.19	1115.86	1113.62	1116.23	1113.51	1111.64	1110.22	1096.78	1114.01
	Pelvis Curve	1054.53	1052.4	1051	1043.45	1043.75	1048.78	1050.01	1060.16	1064.26	1064.86	1077.87	1079.68	1089.9	1094.89	1105.44	1108.76	1118.14	1119.91	1124.99	1125.66	1131.45	1098.75	1125.95	1120.03	1107.21	1108.5	1104.32	1099.71	1099.36	1098.33	1091.32	1107.4	1115.42	1100.37	1119.45	1119.7	1115.84	1108.29	1109.29	1110.21	1116.94	1103.05	1116.17	1115.95	1110.96
Kidney 19	AIF	1068.8	1065.64	1071.38	1064.76	1067.53	1070.68	1072.61	1076.46	1087.74	1096.63	1142.36	1183.62	1234.72	1328.88	1408.61	1464.43	1494.12	1496.84	1569.68	1607.19	1395.17	1253.57	1191.72	1147.97	1132.64	1121.35	1123.29	1135.39	1130.47	1146.46	1173.86	1156.83	1145.85	1139.62	1135.63	1141.11	1133.84	1131.25	1134.25	1125	1125.2	1124.9	1119.51	1114.51	1115.08
	Kidney Curve	1055.85	1055.66	1057.15	1055.43	1055.1	1056.01	1055.89	1055.46	1056.82	1056.18	1057.92	1059.62	1061.43	1066.29	1073.5	1082.31	1090	1099.91	1110.95	1124.4	1186.32	1197.87	1192.77	1183.39	1174.86	1166.6	1160.03	1153.1	1150.91	1148.62	1140.77	1146.14	1146.93	1147	1145.96	1136.76	1148.17	1152.64	1152.04	1156.45	1161.99	1156.98	1158.55	1159.86	1159.42
	Pelvis Curve	1033.95	1024.58	1031.48	1028.29	1024.83	1033.84	1026.24	1032.84	1030.5	1029.15	1032.68	1035.09	1032.44	1038.89	1045.16	1057.31	1063.8	1065.97	1076.32	1084.78	1134.82	1135.45	1123.75	1123.83	1120.02	1114.98	1105.7	1098.23	1097.05	1095.69	1094.85	1089.91	1090.14	1084.35	1083.76	1102.59	1087.34	1084.62	1100.52	1090.66	1110.8	1081.05	1083.93	1117.31	1099.09
Kidney 20	AIF	1046.44	1046.65	1047.71	1048.16	1056.07	1057.92	1059.69	1057.45	1058.81	1056.32	1063.71	1060.44	1068.18	1083.09	1092.4	1108.01	1153.87	1181.71	1215.98	1252.58	1202.79	1170.53	1131.74	1109.55	1100.33	1088.89	1089.46	1092.69	1101.35	1107.67	1102.36	1093.51	1090.58	1097.65	1092.99	1094.66	1090.06	1087.85	1093.4	1083.35	1087.22	1085.34	1086.29	1086.46	1082.69
	Kidney Curve	996.718	998.712	1002.67	1004.7	1006.28	1005.45	1005.03	1006.77	1006.61	1007.71	1008.77	1008.77	1010.39	1010.97	1011.53	1011.71	1013.94	1015.42	1018.42	1022.71	1028.27	1033.82	1034.48	1033.89	1033.53	1033.09	1031.45	1030.22	1029.24	1029.34	1019.15	1024.14	1028.31	1032	1035.43	1017.7	1029.75	1025.84	1026.4	1026.97	1029.67	1029.71	1026.45	1029.17	1021.34
	Pelvis Curve	1019.3	1021.51	1018.67	1017.56	1021.37	1020.73	1022.75	1022.74	1018.97	1021.66	1024.09	1023.27	1023.01	1021.68	1021.74	1023.5	1026.07	1025.45	1028.7	1031.8	1061.91	1060.31	1058.87	1057.65	1059.64	1057.23	1058	1054.97	1055.39	1052.48	1049.01	1050.26	1047.39	1050.27	1053.26	1068.14	1059.4	1069.43	1068.43	1068.1	1062.16	1062.49	1062.6	1066.32	1075.33
Kidney 21	AIF	1080.04	1082.88	1085.35	1101.65	1143.7	1240.88	1405.74	1571.16	1652.35	1693.68	1694.62	1653.59	1597.34	1525.65	1427.97	1346.38	1281.45	1219.77	1180.42	1163.31	1188.34	1172.99	1240.51	1215.78	1177.72	1160.93	1156.58	1158.88	1155.89	1157.84	1169.68	1157.18	1160.35	1175.96	1166.72	1159.97	1152.96	1139.8	1142.77	1108.07	1155.32	1140.95	1142.14	1140.81	1143.23
	Kidney Curve	1064.45	1063.95	1065.4	1067.11	1067.31	1069.34	1078.53	1094.39	1104.17	1130.9	1151	1168.38	1182.18	1191.33	1197.92	1202.09	1198.5	1196.77	1192.59	1185.85	1147.48	1149.37	1159.84	1161.01	1154.49	1159.2	1154.52	1155.38	1146.61	1148.18	1063.3	1160.63	1152.32	1151.59	1153.26	1071.75	1104.11	1069.44	1089.24	1167.64	1097.42	1073.78	1087.76	1072.04	1080.85
	Pelvis Curve	1061.76	1062.53	1075.21	1077.74	1072.51	1075.4	1081.98	1092.47	1100.36	1119.8	1130.86	1140.9	1150.84	1153.99	1154.43	1155.97	1149.91	1145.42	1140.54	1144.4	1129.89	1125.33	1152.91	1158.33	1160.21	1157.54	1159.63	1153.34	1148.35	1150.72	1117.85	1170.54	1156.2	1163.95	1168.78	1136.47	1160.35	1127.25	1164.29	1178.91	1153.87	1139.85	1146.04	1133.86	1140.9
Kidney 22	AIF	1090.4	1081.75	1082.38	1095.95	1131.75	1237.65	1390.78	1548.58	1641.85	1700.55	1703.05	1656.88	1623.15	1549.45	1447.62	1351.58	1311.83	1232.15	1191.65	1169.72	1161.78	1224.05	1220.8	1200.45	1183.83	1173.08	1159.08	1169.42	1162.97	1160.22	1152.15	1170.65	1168.88	1176.8	1169.55	1131.85	1156.28	1158.08	1156.15	1144.55	1151.15	1149.33	1151.38	1148.97	1134.17
	Kidney Curve	1068.14	1069.04	1071.09	1067.75	1069.46	1075.36	1085.84	1103.59	1124.38	1145.72	1166.68	1188.15	1202.95	1213.13	1219.32	1222.63	1220.13	1216.89	1211.32	1204	1120.34	1135.51	1143.32	1145.88	1147.81	1148.57	1147.47	1146.99	1145.79	1143.95	1102.45	1137.17	1142.95	1147.27	1150.84	1107.75	1144.29	1121.41	1149.47	1140.27	1154.09	1144.28	1156.82	1141.97	1153.5
	Pelvis Curve	1055.12	1057.8	1073.99	1062.44	1052.66	1059.62	1075.43	1087.2	1101.78	1120.67	1133.99	1147.46	1154.06	1163.34	1165.72	1165.53	1159.5	1160.45	1156.39	1150.52	1119.51	1119.45	1135.65	1137.55	1140.73	1137.3	1139.21	1145.75	1145.84	1140.24	1129.46	1139.14	1140.34	1149.17	1154.99	1142.44	1139.69	1146.83	1152.32	1155.54	1163.71	1150.38	1159	1142.8	1154.48
Kidney 23	AIF	1070.22	1066.93	1066.2	1069.76	1071.95	1066.47	1074.02	1072.92	1074.71	1101.05	1115.07	1141.59	1222.49	1266.47	1297.42	1370.64	1421.27	1417.37	1445.42	1439.07	1272.63	1234.44	1171.75	1142.78	1140.1	1117.36	1114.75	1112.41	1115.37	1123.2	1134.68	1133.64	1131.66	1126.73	1123.19	1119.07	1119.14	1115.85	1113.75	1111.92	1114.78	1111.85	1110.97	1106.49	1106.85
	Kidney Curve	1056.56	1056.07	1056.37	1056.47	1055.57	1057.08	1056.85	1056.22	1056.06	1053.28	1052.5	1053.68	1050.54	1048.7	1046.42	1045.71	1045.25	1050.55	1053.32	1052.49	1165.06	1162.56	1162.71	1155.67	1147.6	1140.67	1132.73	1125.26	1118.49	1112.21	1118.64	1119.42	1118.27	1118.31	1114.25	1116.7	1088.67	1102.76	1117.64	1120.58	1124.18	1124.23	1124.21	1124.16	1122.73
	Pelvis Curve	1039.24	1042.28	1039.81	1034.6	1033.93	1033.79	1030.39	1027.2	1026.03	1015.24	1010.92	1014.82	1010.83	1005.38	992.651	989.796	993.306	999.779	1008.56	1036.89	1117.11	1114.39	1100.49	1085.97	1077.29	1075.37	1066.04	1060.79	1058.79	1049.89	1086	1067.37	1063.31	1063.03	1058.56	1063.74	1020.2	1042.51	1063.99	1073.11	1084.31	1084.55	1084.86	1090.21	1083.36
Kidney 24	AIF	1081.41	1080.25	1080.11	1073.89	1084.27	1077.82	1082.45	1097.2	1107.45	1145.96	1195.14	1235.34	1257.21	1324.54	1356.5	1387.55	1451	1465.3	1463.5	1454.5	1224.54	1205.68	1165.3	1136	1139.3	1140.66	1140.8	1154.45	1155.73	1159.98	1164.88	1164.3	1140.18	1136.11	1129.29	1137.09	1139.18	1107.41	1140.79	1120.43	1115.23	1130.07	1119.82	1119.86	1128.12
	Kidney Curve	1031.55	1047.87	1058.65	1063.66	1066.57	1067.07	1066.37	1064.52	1066.49	1069.43	1070.68	1073.22	1078.18	1087.26	1092.71	1102.09	1112.65	1120.3	1129.14	1139.48	1027.67	1082.29	1120.67	1157.51	1149.54	1139.75	1141.08	1136.7	1135.1	1133.83	1034.19	1062.31	1131.48	1132.88	1131.05	1046.14	1127.2	1122.74	1065.7	1126.51	1126.99	1093.22	1122.79	1123.66	1114.15
	Pelvis Curve	1014.31	1049.6	1031.38	1050.36	1058.84	1049.68	1048.3	1046.61	1042.9	1055.55	1051.31	1050.88	1058.1	1067.56	1064.26	1069.2	1079.91	1070.97	1077.54	1081.14	1002.72	1080.41	1092.23	1103.01	1092.58	1099.64	1089.96	1090.72	1087.2	1087.3	1006.86	1056.99	1083.82	1087.11	1085.93	1012.3	1070.06	1060.39	1068.84	1073.81	1080.51	1070.21	1085.8	1091.65	1079.62
Kidney 25	AIF	1083.38	1083.97	1087.25	1093.1	1111.44	1144.15	1242.7	1351.55	1410.58	1498.01	1634.32	1692.06	1685.32	1695.65	1635.23	1550.34	1488.34	1436.97	1378.39	1312.63	1170.99	1164.66	1200.25	1203.61	1199.18	1189.34	1182.92	1173.87	1167.27	1158.06	1169.97	1154.87	1167.76	1160.03	1157.85	1159.61	1157.04	1147.41	1145.49	1157.63	1140.85	1145.21	1139.77	1140.62	1140.51
	Kidney Curve	1068.12	1071.3	1071.35	1070.47	1069.12	1061.67	1071.75	1076.35	1064.97	1053.01	1101.78	1114.35	1095.72	1135.64	1152.09	1162.9	1176.61	1182.83	1189.17	1191.26	1110.68	1146.3	1169.23	1167.62	1165.41	1162.94	1160.21	1158.04	1156.11	1147.4	1075.53	1134.98	1138.84	1141.36	1139.43	1096.2	1141.69	1106.26	1140.69	1089.62	1140.92	1098.55	1129.9	1101.26	1137.36
	Pelvis Curve	1075.9	1076.4	1077.39	1076.31	1076.06	1064.11	1074.72	1080.58	1060.54	1051.61	1106.53	1118.98	1091.17	1134.23	1143.77	1149.19	1172.56	1169.7	1180.25	1186.56	1155.61	1147.88	1162.87	1160.03	1159.57	1157.63	1157.41	1152.98	1148.48	1149.8	1120.62	1139.69	1137.02	1140.01	1140.15	1090.88	1144.69	1098.49	1139.69	1097.89	1142.25	1096.38	1124.91	1097.19	1152.39
Kidney 26	AIF	1081.76	1088.33	1080.65	1094.48	1119.57	1140.91	1233.93	1356.93	1394.2	1498.54	1627.19	1689.33	1696.78	1701.43	1642.06	1562.17	1493.7	1452.76	1381.94	1321.93	1171.89	1163.09	1188.7	1204.83	1209.44	1192.54	1185.74	1174.22	1164.76	1159	1164.17	1143.06	1165.13	1164	1161.94	1156.5	1140.78	1156.78	1151.09	1138.24	1141.78	1146.48	1141.81	1132.46	1138.78
	Kidney Curve	1068.96	1065.48	1062.14	1058.62	1069.28	1072.19	1077.57	1074.76	1089.26	1091.91	1127.98	1149.16	1157.59	1185.94	1200.48	1212.78	1230.19	1217.43	1220.21	1235.25	1120.44	1163.7	1171.44	1158.07	1158.77	1151.49	1149.96	1148.88	1161.15	1156.6	1094.51	1145.69	1154.53	1142.84	1155.66	1138.53	1148.63	1159.68	1148.51	1125.5	1148.02	1141.52	1157.02	1140.12	1139.26
	Pelvis Curve	1058.53	1053.63	1049.25	1048.35	1060.38	1063.58	1066.25	1068.75	1068.36	1084.79	1101.2	1120.69	1124.61	1133.65	1157.7	1171.89	1176.96	1177.26	1186.04	1181.89	1167.74	1151.3	1147.08	1134.23	1136.87	1122.39	1120.16	1124.53	1135.28	1130.72	1148.17	1118.49	1120.01	1110.61	1126.12	1130.5	1121.74	1128.6	1123.42	1138.44	1119.36	1134.68	1129.38	1126.02	1113.84
Kidney 27	AIF	1070.85	1060.79	1065.38	1070.15	1065.96	1109.33	1167.83	1285.96	1394.71	1498.08	1565.42	1609.88	1652.15	1646.54	1637.62	1566.77	1502.38	1405.79	1336.52	1266.94	1127.38	1136.17	1168.67	1173.98	1170.46	1168.67	1154.15	1140.94	1135.29	1133.71	1131.25	1137.92	1145	1145.17	1150.77	1142	1137.92	1136.46	1131.65	1117.73	1120.6	1125.29	1120.33	1116.46	1117.54
	Kidney Curve	1036.84	1038.85	1029.86	1038.06	1038.56	1037.87	1038.12	1039.55	1040.73	1043.77	1047.65	1053.96	1060.23	1070.01	1076.18	1086.13	1095.5	1103.4	1112.04	1127.75	1097.61	1092.81	1088.95	1087.49	1087.4	1086.82	1088.14	1086.23	1085.92	1088.15	1068.86	1067.85	1068.17	1067.67	1067.42	1053.02	1072.65	1070.17	1066.75	1065.3	1070.81	1072.71	1072.95	1066.29	1067.94
	Pelvis Curve	1003.69	1008.99	983.256	1004.7	998.626	997.851	998.046	997.402	1002.34	1011.3	1007.31	1009.21	1005.58	1011.93	1011.9	1017.49	1020.81	1022.52	1030.83	1038.2	1023.54	1011.66	1006.97	1015.2	1015.25	1010.86	1022.75	1021.05	1027.78	1019.67	995.452	1002.79	1005.64	997.512	995.847	997.74	1020.57	1013.25	1018.46	1025.11	1020.9	1031.38	1030.28	1005.74	1007.16
Kidney 28	AIF	1057.57	1062.68	1062.05	1071.02	1069.39	1077.05	1119.45	1190.8	1391.14	1594.61	1656.25	1704.02	1690.95	1623.82	1582.59	1499.98	1442.98	1368.07	1299.18	1243.98	1123.18	1141.98	1151	1164.16	1182.8	1170.7	1164.86	1145.05	1146.5	1137.98	1126.93	1126.75	1131.36	1129.77	1128.57	1130.91	1128.43	1133.2	1128.66	1131.75	1131.86	1123.34	1121.14	1113.36	1103.77
	Kidney Curve	1056.66	1056.11	1055.76	1055.84	1052.72	1055.2	1056.4	1060.82	1071.92	1091.08	1116.08	1142.55	1170.37	1193.69	1212.2	1224.92	1232.17	1239.94	1235.28	1229.54	1128.5	1158.09	1154.32	1152.44	1152.34	1153.93	1164.19	1164.46	1159.7	1158.82	1153.74	1158.33	1159.91	1162.68	1164.1	1141.37	1174.84	1172.89	1177.89	1171.72	1184.26	1177.55	1186.11	1158.52	1183.88
	Pelvis Curve	1052.05	1049.55	1046.63	1048.22	1046.21	1054.41	1055.09	1058.97	1059.02	1070.88	1087.42	1098.53	1114.13	1129.47	1143.22	1155.1	1157.19	1174.63	1163.55	1160.2	1144.93	1121.91	1123.35	1114.44	1114.99	1117.89	1135.4	1139.61	1125.59	1125.27	1143.96	1131.42	1141.03	1144.1	1144.74	1115.06	1175.75	1179.42	1168.75	1166.12	1184.83	1188.41	1196.51	1169.44	1212.58
Kidney 29	AIF	1074.23	1076.68	1075.42	1074.76	1077.51	1084.72	1108.08	1130.61	1158.83	1242.61	1322.82	1339.16	1381.03	1428.8	1444.25	1451.79	1447.23	1436.89	1393.26	1382.26	1173.09	1158.82	1122.96	1116.39	1118.1	1117.75	1125.14	1131.14	1143.37	1143.57	1141.32	1133.83	1123.96	1124.36	1120.96	1124.61	1126.21	1123.18	1124.06	1123.39	1125.01	1116.9	1121.2	1119.12	1113.4
	Kidney Curve	1064.78	1063.95	1061.93	1062.34	1061.42	1062.1	1065.94	1059.55	1063.27	1067.29	1072.64	1078.75	1081.47	1090.5	1099.38	1107.77	1123.24	1132.52	1140.85	1147.98	1151.39	1145.93	1141.25	1137.5	1134.28	1128.1	1125.35	1123.45	1122.64	1121.82	1121.16	1123.58	1122.37	1118.56	1115.72	1118.14	1106.95	1105.35	1104.16	1105.2	1106.3	1113.89	1107.4	1109.13	1108.48
	Pelvis Curve	1060.95	1059.34	1056.34	1056.94	1059.17	1056.96	1062.04	1059.26	1065.8	1066.83	1074.98	1075.64	1079.63	1085.43	1089.44	1095.67	1098.22	1105.68	1111.72	1113.77	1127.67	1117.04	1113.28	1109.44	1109.53	1104.12	1102.95	1100.04	1103.76	1101.95	1098	1103.54	1108.02	1106.38	1107.39	1102.96	1102.92	1110.27	1115.6	1109.17	1111.5	1112.24	1122.27	1109.67	1122.41
Kidney 30	AIF	1067.3	1069.35	1069.71	1070.6	1068.68	1069.55	1068.9	1069.44	1069.79	1069.91	1070.09	1075.42	1099.54	1114.26	1124.7	1170.52	1210.92	1271.72	1298.17	1290.17	1363.93	1322.25	1261.99	1240.53	1188.8	1143.15	1119.11	1116	1109.68	1110.83	1107.59	1121.39	1119.01	1119.36	1109.28	1104.55	1104.87	1104.19	1106.17	1103.5	1103.52	1103.09	1108.12	1101.99	1100.42
	Kidney Curve	1059.07	1058.69	1059.38	1059.5	1059.53	1059.69	1059.31	1059.32	1059.11	1059.74	1059.79	1060.79	1060.4	1060.3	1062.31	1063.84	1066.15	1069	1071.49	1075.62	1104.79	1113	1114.95	1118.19	1116.3	1114.79	1112.98	1110.23	1106.09	1104.27	1099.85	1100.21	1099.06	1100.67	1100.71	1099.64	1101.41	1102.67	1103.91	1103.05	1103.16	1103.55	1103.43	1103.41	1102.89
	Pelvis Curve	1048.81	1048.95	1051.13	1051.18	1052.71	1055.14	1056.48	1053.73	1055.4	1054.91	1055.97	1057.34	1056.04	1056.41	1059.34	1061.19	1061.66	1064.55	1066.12	1065.33	1074.91	1086.98	1082.82	1089.58	1084.99	1088.85	1086.85	1084.23	1079.17	1075.91	1071.43	1076.99	1076.35	1081.83	1084.83	1081.5	1088.19	1094.64	1097.71	1089.13	1094.44	1103.34	1101.62	1096.11	1100.37
Contralateral Kidney	Time (s)	0	1	1.99609	2.99609	3.99609	4.99219	5.99219	6.99219	7.98828	8.98828	9.98438	10.9844	11.9844	12.9805	13.9805	14.9805	15.9766	16.9766	17.9727	18.9727	25.7188	27.7148	29.7109	31.7109	33.707	35.7031	37.6992	39.6992	41.6953	43.6914	50.4219	54.4141	58.4102	62.4023	66.3984	73.1406	81.1289	89.1172	97.1055	105.09	113.082	121.07	129.055	137.043	145.031
Kidney 1	AIF	1077.8	1089.8	1150.05	1241.7	1339.84	1467.52	1514.3	1552.75	1579.57	1586.14	1581.77	1572.36	1540.77	1506.75	1471	1438	1359.2	1292.98	1242.14	1209.57	1139.07	1152.84	1162.07	1160.68	1150.43	1142.02	1141.39	1151.55	1154.84	1156.11	1142.8	1146.73	1143.34	1144.52	1143.09	1145.23	1133.64	1135.5	1132.59	1128.95	1131.8	1127.84	1126	1125.52	1120.7
	Kidney Curve	1070.28	1073.57	1077.86	1080.54	1086.5	1096.56	1107.9	1122.4	1136.82	1150.72	1161.48	1171.21	1180.85	1189	1196.46	1203.68	1207.89	1210.23	1208.99	1206.22	1152.79	1147	1150.39	1153.28	1153.67	1154.98	1156.33	1155.26	1159.29	1154.24	1165.46	1161.2	1164.66	1167.55	1170.3	1154.39	1177.27	1175.93	1167.74	1171.36	1171.28	1161.94	1169.58	1149.26	1162.57
	Pelvis Curve	1076.66	1077.75	1081.28	1088.17	1088.01	1096.26	1102.21	1111.42	1118.46	1124.01	1131.73	1137.14	1146.51	1153.28	1155.63	1159.59	1161.2	1160.39	1161.28	1160.28	1142.37	1134.68	1136.43	1140.92	1139.79	1138.84	1148.15	1140.85	1140.75	1143.12	1161.28	1164.87	1165.45	1172.51	1181.6	1165.53	1188.09	1175.88	1164.51	1174.15	1167.54	1175	1168.87	1162	1171.18
Kidney 2	AIF	1076.38	1094.91	1166.64	1272.45	1355.7	1468.11	1504.47	1555.15	1572.94	1584.87	1578.15	1568.21	1546.62	1508.72	1470.83	1425.51	1339.62	1290.47	1240.49	1195.94	1139.47	1156	1162.06	1164.7	1149.28	1143.15	1140.09	1150.36	1152.49	1157.79	1146.36	1150.02	1146.79	1144.23	1144.47	1144.85	1132.85	1132.7	1126.04	1130.17	1130.6	1128.74	1123.83	1122.53	1117.34
	Kidney Curve	1054.37	1065.51	1071.46	1077.81	1086.48	1098.53	1115.71	1133.81	1151.51	1166.74	1179.64	1189.59	1198.54	1206.08	1211.27	1215.52	1217.11	1217.5	1208.99	1198.44	1138.62	1145.63	1155.99	1157.61	1159.4	1154.48	1161.32	1162.98	1162.49	1164.18	1150.66	1160.06	1166.79	1170.94	1175.3	1126.22	1172.51	1147.68	1176.37	1147.82	1174.35	1130.79	1162.25	1116.45	1138.56
	Pelvis Curve	1074.04	1074.4	1074.09	1080.09	1080.61	1076.28	1088.93	1105.68	1118.05	1130.19	1137.62	1147.72	1155.04	1159.75	1161.45	1166	1153.27	1155.15	1166.05	1161.81	1111.48	1118.16	1122.09	1120.61	1122.79	1101.93	1122.67	1129.22	1129.12	1133.68	1142.12	1156.62	1145.43	1160.88	1166.22	1198.23	1174.96	1185.29	1170.02	1179.83	1169.05	1190.1	1171.01	1185.9	1171
Kidney 3	AIF	1080.52	1080.46	1080.72	1087.69	1088.69	1095.5	1119.2	1153.56	1188.02	1242.65	1349.74	1474.26	1604.44	1656.5	1688.85	1725	1737.41	1756.76	1720.3	1678.93	1245.52	1184.17	1144.8	1138.07	1144.52	1140.61	1153.93	1166.98	1197.72	1203.35	1176.3	1160.87	1148.81	1159.96	1163.07	1160.11	1152.76	1149.67	1153.11	1146.15	1148.72	1144.54	1141.46	1142.11	1140.33
	Kidney Curve	1072	1071.29	1070.71	1071.17	1071.15	1071.56	1072.18	1072.75	1074.31	1077.25	1082.62	1090.04	1100.21	1111.84	1123.62	1137.22	1152.38	1168.04	1185.68	1198.28	1216.14	1212.49	1206.5	1200.05	1192.69	1186.46	1181.67	1177.87	1175.58	1175.27	1137.09	1177.86	1178.13	1177.01	1177.29	1173.17	1177.37	1172.16	1173.59	1175.14	1181.71	1173.22	1179.81	1173.1	1175.92
	Pelvis Curve	1074.08	1070.11	1071.57	1069.19	1069.49	1068.07	1068.45	1070.89	1070.6	1070.77	1076.14	1077.92	1089.44	1096.74	1108.29	1118.4	1127.01	1134.99	1143.02	1150.13	1190.1	1184.75	1176.83	1165.01	1160.37	1154.11	1152.58	1149.61	1149.27	1150.09	1190.11	1131.41	1130.76	1131.85	1140.78	1131.2	1153.26	1148.05	1156.35	1140.82	1147.25	1136.45	1149.05	1152.26	1159.4
Kidney 4	AIF	1076.33	1075.05	1071.72	1073.36	1070.08	1086.85	1122.64	1194.77	1311.38	1420.38	1509.85	1565.28	1577.28	1536.36	1476.85	1431.49	1367.69	1322.46	1277.82	1226.41	1125.92	1131.62	1155.15	1157.33	1150.9	1142.05	1140.13	1131.85	1126.69	1124.36	1118.9	1119.36	1123.92	1126.64	1120.46	1124.28	1124.31	1123.28	1120.26	1124.97	1122.72	1117.56	1114.49	1110.9	1109.92
	Kidney Curve	1048.91	1049.42	1049.31	1051.27	1052.09	1051.1	1050.78	1051.58	1053.55	1057.84	1064.34	1071.81	1078.74	1088.24	1094.61	1100.06	1105.83	1108.66	1114.36	1115.24	1112.49	1109.6	1105.59	1102.29	1102.97	1102.65	1099.14	1096.77	1098.65	1087.27	1092.33	1089.81	1086.43	1079	1074.95	1096.86	1098.97	1091.75	1088.87	1093.3	1090.91	1066.82	1060.42	1077.08	1062.93
	Pelvis Curve	1046.15	1044.03	1045.83	1046.03	1048.87	1046.37	1044.72	1043.89	1042.88	1046.18	1052.42	1058.4	1061.04	1061.7	1060.62	1063.57	1068.63	1073.59	1078.71	1071.89	1091.09	1093.95	1086.59	1078.8	1083.34	1081.12	1078.16	1078.59	1079.26	1072.83	1067.52	1072.78	1075.96	1070.07	1069.96	1076.84	1081.3	1065.68	1067.17	1069.91	1075.83	1063.94	1078.4	1064.03	1067.56
Kidney 5	AIF	1076.32	1080.28	1063.8	1083.52	1074.32	1090.08	1096.56	1152.2	1203.96	1285.44	1340.88	1380.28	1419.84	1423.88	1406.36	1381.56	1356.76	1306.28	1265.64	1225.04	1109.24	1138.28	1149.76	1151.72	1168.36	1156.4	1133.4	1132.92	1123	1137.08	1132	1119.4	1115.44	1124.24	1124.16	1121.04	1125.48	1121.8	1112.96	1115.6	1115.64	1109.92	1109.4	1098.84	1115.52
	Kidney Curve	1046.54	1044.94	1045.57	1044.79	1047.31	1044.96	1048.2	1050.32	1059.18	1068.95	1074.71	1091.36	1104.18	1116.49	1126.94	1146.46	1152.43	1157.05	1159.51	1158.37	1113.89	1100.34	1107.27	1109.32	1113.67	1115	1117.4	1116.35	1114.88	1113.83	1111.24	1108.94	1106.77	1114.22	1117.24	1120.24	1114.49	1125.94	1114.66	1126.83	1126.05	1128.51	1116.75	1118.86	1120.47
	Pelvis Curve	1027.14	1026.06	1023.04	1018.73	1033.67	1021.46	1032.03	1025.31	1042.94	1049.84	1031.88	1052.44	1062.61	1068.3	1072.99	1105.66	1106.61	1108.75	1113.27	1110.54	1071.25	1045.97	1067.33	1070.44	1079.81	1084.78	1086.71	1088.66	1086.9	1088.82	1100.78	1061.87	1046.78	1063.58	1069.48	1076.38	1054.49	1095.74	1050.48	1108.2	1093.09	1105.86	1058.2	1065.81	1074.2
Kidney 6	AIF	1087	1082.11	1082.24	1082.51	1081.92	1088.46	1093.05	1107.83	1155.62	1209.7	1193.52	1244.6	1361.13	1313.84	1374.56	1378.54	1431.71	1429.24	1399.11	1345.73	1173.81	1154.84	1131.35	1108.78	1112.59	1110.79	1109.73	1113.22	1121.21	1128.02	1140.46	1139.76	1129.86	1117.06	1112.49	1111.98	1113.17	1116.22	1113.71	1117.24	1115.81	1108.11	1110.19	1108.9	1110.97
	Kidney Curve	1064.89	1066.13	1064.41	1065.01	1065.21	1065.45	1064.82	1065.13	1067.45	1070.22	1072.32	1077.56	1084.84	1090.29	1100.89	1104.99	1115.86	1129.04	1141.64	1152.54	1160.56	1161.44	1155.3	1150.03	1142.65	1137.78	1134.41	1129.51	1126.52	1123.82	1122.04	1122.4	1121.61	1122.02	1120.8	1121.57	1118.43	1119.82	1120.32	1119.51	1123.88	1123.99	1124.13	1122.54	1120.06
	Pelvis Curve	1061.83	1058.32	1056.28	1058.03	1056.79	1057.43	1054.5	1055.28	1058.97	1063.07	1059.2	1059.83	1068.08	1076.86	1072.8	1067.1	1076.92	1080.93	1089.4	1097.17	1116.72	1124.5	1127.5	1126.42	1120.53	1118.41	1109.63	1105.6	1101.99	1102.13	1092.89	1097.24	1095.66	1094.27	1089.75	1088.14	1092.75	1093.98	1097.31	1110.96	1100.87	1104.37	1104.46	1108.85	1109.73
Kidney 7	AIF	1084.66	1094.02	1127.61	1195.21	1295.28	1373.96	1450.65	1525.44	1584.41	1605.18	1586.04	1536.45	1485.16	1434.73	1389.46	1341.43	1283.7	1238.88	1201.54	1177.91	1138.75	1149.84	1168.91	1180.88	1180.59	1178.02	1175.94	1165.38	1155.12	1143.13	1137.39	1130.9	1135.19	1133.18	1128.75	1126.25	1130.38	1129.25	1128.3	1124	1125.45	1119.81	1121.32	1121.12	1117.1
	Kidney Curve	1067.97	1068.79	1070.57	1075.5	1081.41	1087.54	1101.35	1120.19	1139.31	1166.43	1184.48	1199.92	1211.43	1218.27	1224.78	1227.47	1226.69	1226.68	1223.05	1219.17	1186.96	1181.18	1156.76	1161.16	1157.68	1164.64	1164.34	1160.56	1163.7	1164.22	1170.72	1168.02	1165.45	1162.9	1163.33	1160.11	1159.9	1160.68	1161.55	1161.48	1157.25	1153.97	1151.17	1148.77	1144.64
	Pelvis Curve	1058.22	1060.54	1062.16	1068.74	1072.44	1067.76	1075.83	1092.46	1091.43	1119.91	1128.99	1133.27	1137.99	1136.04	1138.65	1135.69	1134.25	1141.47	1138.26	1137.3	1138.84	1134.57	1117.69	1126.06	1118.23	1130.26	1126.54	1109.25	1118.37	1116.92	1129.74	1133.87	1128.94	1129.43	1132.74	1137.61	1130.21	1143.8	1135.43	1131.05	1141.17	1134.08	1125.53	1125.69	1176.06
Kidney 8	AIF	1068.56	1073.19	1070.71	1078.04	1099.45	1122.7	1163.41	1201.45	1237.26	1276.6	1304.81	1317.33	1327.6	1335.92	1314.07	1306.26	1279.95	1250.71	1229.1	1202.1	1112.88	1099.97	1109.56	1113.81	1118.49	1117.79	1120.05	1119.66	1115.89	1114.88	1119.51	1114.73	1113.26	1116.59	1114.11	1108.27	1102.92	1100.07	1108.67	1113.1	1105.44	1096.55	1102.99	1100.79	1090.9
	Kidney Curve	1052.44	1051.64	1052.71	1053.36	1050.92	1052.13	1053.64	1056.18	1060.58	1066.72	1073.96	1081.15	1089.98	1098.27	1105.95	1113.96	1119.77	1124.94	1127.38	1129.69	1082.99	1111.32	1106.89	1103.31	1100.02	1099.2	1099.13	1099.23	1096.92	1098.28	1100.6	1098.11	1101.47	1102.06	1101.27	1081.04	1103.09	1102.71	1101.81	1102.04	1101.7	1104.1	1105.25	1104.61	1105.29
	Pelvis Curve	1048.91	1044.24	1046.42	1048.65	1047.22	1048.49	1049.63	1048.71	1053.83	1061.16	1067.73	1070.57	1077.74	1086.06	1091.75	1100.46	1106.83	1113.93	1112.1	1117.9	1109.07	1104.68	1094.23	1093.61	1086.11	1083.87	1080.97	1078.95	1076.6	1083.12	1096.4	1082.95	1084.42	1085.2	1085.2	1101.79	1088.33	1086.39	1091.15	1089.28	1091.05	1091.96	1092.83	1092.95	1093.08
Kidney 9	AIF	1067.93	1061.39	1072.51	1108.52	1183.17	1284.67	1356.43	1389.4	1381.01	1346.25	1294.14	1246.98	1204.41	1161.69	1140.59	1125.36	1107.24	1099.53	1091.7	1084.45	1117.62	1119.4	1112.99	1112.76	1107.94	1111.18	1109.71	1106.03	1106.13	1107.99	1109.36	1103.75	1107.32	1101.46	1105.45	1096.33	1101.02	1097.16	1099.2	1094.59	1093.82	1095.48	1092.34	1095.43	1090.53
	Kidney Curve	1052.24	1052.75	1052.87	1045.73	1043.31	1049.12	1058.42	1070.04	1083.16	1092.17	1095	1109.07	1122.63	1122.58	1121.83	1120.85	1117.32	1112.98	1109.75	1104.77	1092.92	1092.29	1092.87	1092.27	1093.84	1093.96	1093.36	1093.78	1095.42	1095.94	1101.77	1100.96	1100.77	1103.92	1104.39	1107.54	1108.62	1109.43	1104.72	1112.32	1112.77	1113.21	1112.62	1110.98	1108.68
	Pelvis Curve	1026.85	1028.94	1029.45	1029.73	1025.41	1030.12	1041.39	1051.86	1064.5	1070.6	1069.22	1065.22	1093.5	1090.75	1089.76	1088.36	1085.07	1083.19	1079.04	1073.82	1067.06	1062.03	1062.37	1058.61	1065.67	1063.05	1061.85	1059.99	1062.73	1061.71	1071	1064.69	1062.7	1065.23	1063.38	1076.04	1078.23	1082.79	1065.64	1081.21	1083.52	1085.44	1087.23	1085.22	1082.66
Kidney 10	AIF	1059.55	1067.13	1063.45	1060.21	1062.42	1068.03	1093.55	1139.34	1223.26	1327.68	1408.11	1491.34	1541.34	1551.89	1542.24	1504.84	1471.45	1411.82	1364.26	1320.63	1132.47	1136.82	1138.84	1154.08	1141.34	1144.16	1147.18	1156.63	1158.16	1149.32	1124.76	1119.03	1105.03	1117.55	1118.05	1115.95	1111.39	1116.26	1099.37	1106.84	1103.76	1098.47	1096.71	1092.42	1099.89
	Kidney Curve	1051.74	1051.48	1051.7	1051.97	1051.91	1052.01	1053.07	1053.67	1056	1061.86	1070.29	1083.33	1099.92	1117.88	1137.08	1154.62	1170.58	1183.17	1192.19	1196.45	1131.3	1147.44	1142.16	1137.52	1136.02	1134.82	1134.34	1133.37	1134.53	1135.06	1103.48	1113.36	1123.31	1107.79	1125.64	1092.39	1129.75	1130.5	1112.18	1105.34	1105.32	1114.46	1108.5	1114	1118.59
	Pelvis Curve	1042.51	1041.88	1041.99	1043.88	1043.39	1044.46	1042.87	1043.27	1046.79	1048.43	1052.96	1058.23	1065.71	1072.39	1083.94	1090.77	1101.23	1110.75	1119.97	1123.04	1172.44	1128.91	1107.7	1103.15	1104.89	1100.84	1098.9	1099.13	1100.7	1099.2	1136.53	1118.77	1122.69	1115.75	1123.11	1143.59	1122.72	1134.52	1136.04	1124.1	1129.61	1128.6	1124.45	1120.84	1126.49
Kidney 11	AIF	1063.05	1061.48	1070.68	1063.53	1067.57	1062.84	1063.44	1065.09	1072.63	1090.28	1125.59	1186.2	1244.43	1315.22	1391.12	1430.52	1439.48	1451.79	1443.79	1440.15	1226.04	1165.99	1127.54	1125.83	1108.36	1118.99	1113.25	1118.6	1123.04	1132.25	1139.56	1135.1	1126.77	1122.04	1111.3	1117.9	1117.73	1115.43	1115.64	1113.79	1111.86	1110.35	1106.46	1102.83	1097.53
	Kidney Curve	1051.62	1052.12	1051.3	1052.05	1051.67	1051.42	1051.88	1051.4	1051.14	1051.77	1052.4	1054.08	1056.75	1060.44	1070.53	1079.71	1092.42	1104.56	1115.44	1128.49	1109.56	1147.18	1142.24	1136.95	1132.39	1124.35	1120.94	1117.95	1117.09	1115.88	1117.18	1116.73	1116.25	1117.54	1116.72	1113.07	1116.09	1115.85	1118.64	1115.07	1121.84	1108.22	1113.07	1109.64	1113.35
	Pelvis Curve	1043.15	1041.57	1043.67	1045.26	1044.2	1044.77	1044.12	1043.73	1043.09	1044.47	1044.45	1049.4	1049.98	1055.07	1061.55	1071.63	1078.81	1088.06	1101.31	1107.15	1120.35	1114.22	1109.4	1106.84	1105.33	1102.09	1098.22	1095.65	1096	1095.95	1098.74	1101.61	1103.74	1101.78	1103.12	1091.24	1098.67	1098.24	1103.76	1109.68	1111.73	1104.48	1105.72	1109.21	1105.7
Kidney 12	AIF	1069.91	1084.43	1083.41	1076.19	1088.48	1089.67	1090.91	1117.44	1243.22	1480.37	1612.41	1663.2	1813.89	1869.7	1851.15	1817.59	1726.39	1657.87	1608.7	1532.11	1212.2	1173.91	1144.72	1183.5	1217.7	1224.04	1215.85	1209.76	1199.46	1195.8	1154.5	1167.7	1167.43	1159.63	1177.72	1186.67	1159.15	1173.65	1161.94	1172.41	1150.2	1159.52	1151.46	1150.72	1144.89
	Kidney Curve	1039.97	1046.07	1043.79	1045.8	1044.16	1044.27	1044.09	1044.97	1043.47	1045.23	1044.08	1047.64	1049.35	1051.39	1056.01	1062.11	1067.67	1073.27	1076.04	1081.77	987.553	1073.92	1016.45	1098.38	1097.82	1098.64	1098.36	1101.23	1100.05	1100.89	1012.81	1090.87	1101.72	1100.69	1098.29	994.955	1093.12	1021.93	1092.4	1027.2	1089.76	1085.48	1067.2	1061.2	1069.65
	Pelvis Curve	1021.56	1010.18	1019.16	1007.94	1014.57	1011.38	1009.26	1005.6	1007.15	1021.06	1021.58	1015	1016.49	1012.73	1028.57	1020.73	1031.06	1035.25	1038.8	1038.96	1032.65	1040.72	1015.46	1028.94	1027.78	1030.31	1029.13	1035.28	1036.39	1035.2	1011.67	1030.42	1031.54	1034.59	1032.85	1010.35	1030.26	1020.24	1024.01	1011.43	1022.5	1036.02	1017.69	1040.15	1016.84
Kidney 13	AIF	1097.03	1088.99	1089.48	1099.85	1096.04	1132.51	1164.32	1202.67	1252.82	1275.32	1303.7	1348.55	1373.7	1393.22	1388.55	1378.23	1353.48	1329.93	1326.6	1262.45	1139.16	1118.85	1114.84	1114.78	1120.19	1100.99	1115.55	1141.08	1131.82	1134.44	1130.73	1119.07	1120.19	1121.78	1105.82	1126.16	1113.64	1104.03	1117.41	1114.97	1109.9	1117.67	1107.11	1119.79	1103.16
	Kidney Curve	1056.55	1056.77	1056.5	1057.25	1057.06	1057.57	1058.92	1061.04	1064.16	1069.07	1073.66	1079.45	1086.8	1094.18	1103.91	1113.71	1121.98	1128.83	1135.22	1141.07	1131.98	1139.49	1126.39	1126.5	1119.53	1116.15	1113.61	1108.45	1110.7	1108.24	1102.27	1120.74	1118.47	1118.57	1117.03	1112.41	1121.87	1120.41	1121.69	1119.27	1111.11	1115.5	1117.6	1112.58	1101.99
	Pelvis Curve	1057.4	1054.39	1055.54	1052.81	1054.8	1053.28	1054.44	1058.48	1061.43	1064.07	1070.29	1068.75	1078.92	1084.48	1089.23	1105	1110.31	1112.31	1118.17	1127.67	1087.3	1133.12	1119.56	1114.35	1118.45	1119.5	1112.58	1110.57	1112.73	1109.49	1071.99	1100.11	1109.75	1104.81	1105.59	1090.1	1111	1103.43	1113.54	1096.01	1095.48	1094.69	1108.1	1116.93	1082.73
Kidney 14	AIF	1066.28	1071.68	1072.42	1073.54	1073.53	1078.32	1076.5	1071.82	1077.5	1074.59	1076.86	1075.41	1082.16	1089.93	1103.62	1136.38	1177.91	1218.18	1252.58	1265.01	1199.93	1161.72	1139.57	1115.05	1096.5	1099.82	1096.82	1106.89	1112.22	1114.34	1110.78	1104.78	1105.18	1101.95	1102.03	1106.19	1100.28	1100.66	1098.64	1099.12	1099.23	1095.59	1097.12	1090.57	1095.09
	Kidney Curve	1038.37	1037.53	1038.42	1037.56	1038.11	1037.13	1037.23	1037.34	1037.6	1035.85	1036.19	1036.16	1035.65	1036.11	1036.77	1037.97	1039.27	1041.22	1046.01	1050.55	1083.4	1087.44	1087.28	1084.83	1081.91	1079.15	1075.57	1073.17	1072.03	1072.34	1066.02	1073.57	1070.27	1069.61	1070.91	1073.7	1077.58	1077.84	1080.03	1082.83	1081.59	1084	1083.33	1083.25	1078.48
	Pelvis Curve	1012.21	1010.9	1010	1010.14	1010.66	1004.25	1004.73	1006.59	1005.77	1003.76	1004.67	1005.76	1005.47	1003.14	1004.86	1005.89	1007.67	1010.65	1014.15	1014.96	1043.32	1043.65	1038.27	1035.98	1031.78	1030.91	1028.99	1025.62	1028.49	1025.25	1026.78	1034.92	1026.12	1027.89	1028.19	1029.55	1041.55	1043.66	1047.83	1046.91	1044.2	1045.15	1037.67	1043.3	1050.77
Kidney 15	AIF	1076.72	1082.56	1077.12	1067.53	1062.49	1074.14	1081.56	1074.07	1084	1107.81	1136.26	1153.74	1230.16	1278.44	1302.44	1375.02	1429.72	1429.7	1454.7	1445.07	1268.28	1225.21	1168.3	1144.56	1126.28	1118.6	1114.77	1109.65	1111.72	1119.28	1139.21	1127.95	1123.67	1124.35	1126.72	1121.12	1137.23	1127.67	1118.91	1121.19	1115.79	1104.19	1108	1111.12	1108.28
	Kidney Curve	1055.97	1055.84	1056.29	1056.8	1056.5	1055.56	1054.7	1054.32	1054.34	1054.23	1051.9	1046.98	1056.69	1060.12	1064.89	1076.31	1085.62	1092.66	1107.42	1115.09	1163.93	1154.97	1154.92	1149.92	1140.18	1142.41	1136.9	1132.46	1127.18	1127.8	1101.12	1117.61	1127.79	1133.61	1134.66	1135.28	1131.34	1132.04	1137.34	1136.43	1136.09	1137.77	1138.23	1134.16	1129.41
	Pelvis Curve	1055.76	1052.14	1054.17	1055.27	1051.92	1048.78	1037.99	1042.22	1036.37	1034.93	1026.43	1008.22	1022.98	1023.56	1028.39	1036.64	1036.88	1034.39	1046.08	1038.05	1144.5	1121.35	1128.77	1123.79	1113.49	1121.8	1119.31	1118.35	1113.65	1117.79	1078.61	1098.02	1118.62	1125.03	1129.37	1131.19	1099.56	1098.42	1117.31	1106.94	1102.17	1113.6	1132.13	1121.29	1107.85
Kidney 16	AIF	1094.22	1085.56	1073.18	1093.27	1094.18	1080.36	1087.18	1105.4	1120.69	1145.11	1199.22	1260.8	1285.42	1342.44	1398.36	1418.64	1417.6	1468.16	1459.29	1443	1229.31	1202.07	1165.31	1124.31	1140.16	1131.51	1139.29	1152.49	1151.84	1159.22	1168.18	1156.56	1135.22	1132.4	1127.18	1149.38	1132.31	1124.58	1137.78	1120.11	1119.51	1126.82	1114.33	1117.09	1123.71
	Kidney Curve	1059.3	1064.4	1066.46	1059.59	1062.55	1064.36	1066.25	1067.49	1066.4	1066.93	1072.83	1077.16	1080.67	1088.87	1098	1110.57	1121.07	1136.27	1142.9	1155.87	1098.44	1123.82	1164.14	1160.13	1153.64	1146.37	1140.76	1139.7	1136.43	1137.62	1002.22	1087.27	1137.28	1131.57	1130.96	1065.1	1129.66	1130.59	1104.17	1129.61	1130.08	1134.86	1127.99	1129.5	1132.01
	Pelvis Curve	1041.9	1049.29	1059.43	1033.23	1039.86	1050.03	1051.94	1050.98	1052.07	1047.22	1056.92	1062.19	1065.69	1069.58	1076.31	1086.27	1099.97	1095.85	1099.51	1112.75	1128.4	1080.4	1139.81	1114.93	1105.21	1124.49	1100	1093.38	1085.46	1089.84	1108.72	1079.37	1087.47	1088.88	1087.32	1107.2	1091.54	1080.05	1067.65	1084.14	1078.95	1099.23	1071.8	1079.51	1086.65
Kidney 17	AIF	1068.6	1069.79	1081.81	1073.26	1075.6	1084.91	1127.79	1223.7	1403.19	1609.72	1678.72	1716.19	1707.77	1655.51	1602.57	1526.49	1467.49	1379.21	1335.74	1277.89	1141.34	1158.96	1163.89	1179.36	1185.06	1190.51	1179.19	1159.77	1170.91	1156.3	1139.09	1129.09	1136.55	1129.49	1132.87	1129.09	1111.79	1122.11	1129.19	1124.17	1125.17	1122.15	1116.09	1111.81	1121.81
	Kidney Curve	1051.31	1050.53	1050.34	1051.85	1053.49	1052.5	1054.36	1062.88	1078	1103.23	1135.08	1170.02	1200.98	1226.08	1242.78	1253.5	1260.5	1245.77	1264.35	1255.62	1127.35	1160.2	1161.09	1161.94	1161.76	1161.47	1155.07	1164.4	1169.46	1169.84	1143.3	1160.84	1159.48	1159.58	1161.16	1138.13	1158.19	1170.22	1164.09	1170.27	1172.29	1176.52	1164.52	1172.96	1156.62
	Pelvis Curve	1046.45	1043.66	1044.27	1045.88	1049.51	1054.42	1053.32	1060.53	1079.16	1102.61	1130.28	1164.64	1196.76	1217.78	1233.34	1240.81	1245.45	1212.1	1257.93	1244.93	1103.57	1135.35	1149.24	1152.44	1153.66	1147.57	1138.8	1143.72	1156.61	1159.68	1110.49	1155.55	1149.05	1149.24	1151.45	1096.5	1145.99	1193.63	1156.87	1208.32	1165.55	1195.39	1157.29	1216.38	1150.65
Kidney 18	AIF	1072.01	1070.87	1071.02	1071.2	1071.51	1081.74	1100.76	1118.79	1145.17	1221.18	1302	1314.78	1363.62	1421.01	1443.06	1438.42	1453.73	1444.06	1414.51	1406.27	1182.69	1162.81	1130.75	1121.28	1115.67	1119.23	1127.24	1129.39	1141.6	1143.29	1144	1133.54	1123.61	1117.71	1122.84	1123.5	1126.1	1123.53	1122.62	1121.04	1118.97	1121.62	1118.9	1115.83	1114.75
	Kidney Curve	1063.18	1061.77	1063.06	1061.79	1057	1057.14	1060.71	1065.07	1065.54	1069.07	1072.79	1077.68	1085.61	1094.64	1103.43	1112.71	1124.62	1138.05	1147.65	1153.26	1146.99	1143.81	1139.75	1138.82	1135.83	1131.97	1127.92	1126.59	1125.77	1125.81	1126.19	1124.68	1121.22	1117.5	1114.21	1115.25	1106.3	1106.57	1107.61	1106.43	1107.01	1107.81	1103.52	1108.01	1103.52
	Pelvis Curve	1068.16	1066.96	1070.56	1067.92	1060.39	1061.32	1066.17	1072.28	1072.4	1077.65	1081.14	1082.56	1088.5	1094.91	1102.37	1107.49	1114.97	1124.6	1131.45	1135.87	1141.53	1137.69	1134.35	1131.94	1125.97	1125.19	1120.34	1119.93	1120.8	1119.32	1119.83	1120.47	1119.59	1117.98	1115.97	1117.04	1118.42	1130.64	1133.51	1122.44	1127.51	1121.66	1116.96	1121.18	1118.23
Kidney 19	AIF	1073.16	1076.65	1072.46	1074.1	1075.47	1070.54	1072.55	1071.41	1070.74	1072.59	1076.49	1082.15	1109.22	1122.94	1157.09	1190.25	1238.03	1267.84	1296.51	1326.73	1369.65	1325.67	1287.63	1242.23	1201.62	1172.34	1146.74	1138.73	1117.64	1118.83	1120.37	1122.53	1120.82	1119.34	1117.84	1101.26	1109.63	1107.46	1108.12	1107.21	1100.15	1105.21	1102.91	1106.01	1100.15
	Kidney Curve	1060.48	1060.58	1059.6	1060.37	1059.54	1060.1	1060.54	1060.16	1059.48	1059.67	1059.8	1059.93	1059.83	1060.85	1061.47	1062.92	1065.72	1067.71	1071.75	1075.31	1113.3	1123.21	1128.89	1130.59	1131.83	1130.6	1128.84	1125.88	1123.08	1120.6	1110.26	1110.72	1110.94	1110.01	1111.37	1109.53	1109.34	1109.26	1110.25	1108.4	1107.93	1110.04	1111.52	1111.75	1111.55
	Pelvis Curve	1055.03	1055.16	1054.57	1055.97	1054.55	1054.32	1055.42	1055.13	1055.58	1054.8	1054.23	1053.82	1052.81	1055.4	1055.63	1056.28	1064.77	1063.88	1066.91	1072.34	1099.35	1108.44	1111.01	1112.31	1111.67	1111.73	1111.79	1106.98	1105.9	1101.54	1087.23	1092.14	1092.08	1091.28	1094.75	1091.68	1099.82	1095.84	1101.78	1093.38	1099.32	1100.41	1106.97	1103.75	1106.23
Kidney 20	AIF	1078.61	1061.68	1079.89	1077.33	1117.16	1144.44	1245.39	1331.81	1424.28	1501.95	1555.58	1578.68	1566.47	1511.14	1472.79	1409.28	1364.86	1327.4	1281.42	1224.82	1118.04	1126.4	1147.32	1162.86	1163.81	1171.56	1164.26	1162.25	1164.46	1157.42	1118.54	1127.7	1124	1123.23	1133.77	1133.51	1119.82	1125.74	1116.35	1120.39	1112.18	1117.12	1117.65	1121.79	1113.3
	Kidney Curve	1051.43	1051.42	1050.87	1051.73	1052.78	1055.58	1060.98	1070.01	1082.09	1097.23	1115.24	1133.84	1151.36	1167.18	1179.08	1186.43	1190.42	1191	1189.53	1186.49	1126.16	1134.37	1126.29	1123.71	1122.74	1123.85	1125.58	1126.12	1127.11	1126.66	1114.91	1120.23	1117.2	1116.03	1114.81	1075.15	1120.58	1108.4	1119.93	1109.12	1124.92	1122.06	1124.97	1074.15	1126.05
	Pelvis Curve	986.891	987.594	986.382	988.139	980.448	1010.75	997.618	1001.48	1001.35	1002.42	1007.17	1017.38	1026.02	1039.72	1045.67	1050.45	1065.02	1064.17	1063.66	1067.04	1099.69	1037.91	1019.72	1015.92	1009.34	1016.87	1016.56	1019.15	1026.84	1025.38	1059.96	1014.51	1005.59	1016.08	1020.19	1048.82	1025.68	1064.74	1005.3	1060.89	1028.87	1054.27	1022.21	1102.15	1024.48

## Sheet: Kidney Functional Parameters
ID	Patient Type	Kidney	Kidney Volume (mL)	kperf (1/s)	kGFR (1/s)	Td (s)	f	kout (1/s)	Perfusion (mL/100g/min)	RBF (mL/min)	Iothalamate GFR (mL/min)	CT GFR (mL/min)
Kidney 1	EH	LK	80.32	0.152407	0.00409384	0.768057	0.174623	0.0034102	261.299	20987.5	24.322	19.729
Kidney 2	EH	LK	157.22	0.105462	0.00588199	3.74012e-06	0.286476	2.28723e-05	296.63	46636.2	49.655	55.486
Kidney 3	EH	LK	185.8	0.126795	0.0033734	0.311804	0.289723	0.00304158	360.676	67013.6	44.4974	37.6066
Kidney 4	EH	LK	104.964	0.2153	0.00482	0.24699	0.23887	0.00613	504.936	53000.1	46.8222	30.3556
Kidney 5	EH	LK	181.37	0.12958	0.00453	1.288	0.25279	0.0034	321.61	58330.3	43.1202	49.2964
Kidney 6	EH	LK	164.41	0.12915	0.00509	1.014	0.19932	0.00455	252.741	41553.2	55.8927	50.2108
Kidney 7	EH	LK	176.01	0.09504	0.0031	0.5188	0.23295	0	217.37	38259.3	39.8432	32.7379
Kidney 8	EH	LK	108.83	0.0914	0.0033	2.3424	0.19556	0	175.492	19098.8	30.0052	21.5483
Kidney 9	EH	LK	150.62	0.1031	0.00364	0.60076	0.19211	0	194.464	29290.2	33.1631	32.8954
Kidney 10	EH	LK	175.2	0.22758	0.00436	1.1256	0.18768	0.02012	262.652	46016.6	38.892	61.0747
Kidney 11	EH	LK	189.182	0.17317	0.00496	1.2138	0.20946	8e-05	356.127	67372.8	64.7571	56.3006
Kidney 12	EH	LK	118.033	0.1974	0.00504	0.51739	0.20749	0	402.138	47465.6	45.9647	35.6932
Kidney 13	EH	LK	118.437	0.33477	0.00608	0.96623	0.16891	0.0307	555.179	65753.7	49.2573	43.2058
Kidney 14	EH	RK	127.8	0.181093	0.00554719	0.696985	0.175485	0.00169759	312.013	39875.2	46.2105	42.5359
Kidney 15	EH	RK	124.91	0.130288	0.00521081	0.152057	0.232326	0.00313957	297.19	37122	39.525	39.0529
Kidney 16	EH	RK	180.7	0.156669	0.00483893	0.429346	0.250166	0.0125628	384.808	69534.7	46.1715	52.4637
Kidney 17	EH	RK	94.984	0.16063	0.00579	2.337e-14	0.27175	0.01048	428.575	40707.8	35.9628	32.9974
Kidney 18	EH	RK	162.2	0.11163	0.00411	1.3645	0.27749	0	304.13	49329.9	36.4667	39.9985
Kidney 19	EH	RK	173.64	0.10819	0.00569	0.16933	0.25433	0.020906	270.157	46910	63.0981	59.2807
Kidney 20	EH	RK	189.88	0.10252	0.00351	6.8665e-12	0.20816	0.00848	209.526	39784.7	41.4318	39.9887
Kidney 21	EH	RK	127.66	0.11308	0.00488	1.9845	0.19854	0.00436	220.427	28139.7	44.2089	37.3788
Kidney 22	EH	RK	157.42	0.15311	0.0051	0.64754	0.17854	0.00277	268.392	42250.3	47.8369	48.1705
Kidney 23	EH	RK	164	0.24824	0.00519	1.5921	0.17948	0.01709	437.44	71740.2	60.633	51.0696
Kidney 24	EH	RK	188.19	0.14098	0.00514	1.1713	0.26256	0.00421	363.427	68393.3	65.7379	58.0378
Kidney 25	EH	RK	116.009	0.18987	0.00579	0.65722	0.20707	0.0004	386.015	44781.3	43.3653	40.3015
Kidney 26	EH	RK	127.063	0.29112	0.00532	0.88909	0.2154	0.00979	615.671	78229	58.6027	40.5585
ID	Patient Type	Kidney	Kidney Volume (mL)	kperf (1/s)	kGFR (1/s)	Td (s)	f	kout (1/s)	Perfusion (mL/100g/min)	RBF (mL/min)	Iothalamate GFR (mL/min)	CT GFR (mL/min)
Kidney 1	RAS	RAS	142.3	0.117556	0.00366573	4.04104e-07	0.219738	0.00489729	253.619	36090	34.8964	31.298
Kidney 2	RAS	RAS	45.3	0.170971	0.00384822	0.611823	0.154384	0.000901577	259.152	11739.6	16.1421	10.4595
Kidney 3	RAS	RAS	27.111	0.0961888	0.00335322	0.361471	0.206302	0.00210627	194.832	5282.08	7.68194	5.45455
Kidney 4	RAS	RAS	191.1	0.12305	0.00238	1.0104e-10	0.12241	0.0105	147.887	28261.2	25.5437	27.2891
Kidney 5	RAS	RAS	57.91	0.08254	0.00077	2.0936	0.14946	0.00381	121.121	7014.13	6.99533	2.67544
Kidney 6	RAS	RAS	95.7	0.20935	0.00463	0.48168	0.237	0.00189	487.138	46619.1	36.7711	26.5855
Kidney 7	RAS	RAS	167.21	0.19804	0.00414	0.45961	0.26336	0.00107	512.075	85624.1	42.2157	41.535
Kidney 8	RAS	RAS	117.01	0.08372	0.00403	0.029047	0.28134	0.00187	231.255	27059.2	26.2338	28.293
Kidney 9	RAS	RAS	160.16	0.14592	0.00509	2.3232	0.24763	0.00295	354.772	56820.3	50.1971	48.9129
Kidney 10	RAS	RAS	122.77	0.27396	0.00468	1.3529	0.16032	0.02199	384.708	47230.7	40.4521	33.1479
Kidney 11	RAS	RAS	96.15	0.11959	0.00319	0.50663	0.12285	0.00324	144.245	13869.2	23.3768	18.4031
Kidney 12	RAS	RAS	93.5	0.05929	0.0009	3.5402	0.26829	0.01	156.177	14602.5	16.6748	5.049
Kidney 13	RAS	RAS	67.453	0.09593	0.00515	0.58272	0.21126	0.00531	198.977	13421.6	13.5558	20.843
Kidney 14	RAS	RAS	52.95	0.16395	0.00525	1.3382	0.17273	0.0007	278.042	14722.3	15.3374	16.6793
Kidney 15	RAS	RAS	221.6	0.21533	0.00524	1.6313	0.14299	0.00243	302.302	66990.2	70.8154	69.671
Kidney 16	RAS	RAS	22.26	0.10706	0.00225	0.53862	0.12094	0.01505	127.124	2829.78	2.83399	3.0051
Kidney 17	RAS	RAS	53.69	0.09485	0.00246	1.2273	0.1875	0.00433	174.61	9374.82	6.17219	7.92464
Kidney 18	RAS	RAS	128.87	0.0943	0.00333	0.74519	0.19717	0.01931	182.551	23525.3	25.5339	25.7482
Kidney 19	RAS	RAS	63.351	0.22176	0.00348	0.87267	0.17803	0.00548	387.621	24556.2	21.5342	13.2277
Kidney 20	RAS	RAS	13.644	0.04213	0.00423	3.9152e-05	0.04301	0.08758	17.7907	242.736	0.233275	3.46285
Kidney 21	RAS	RAS	119.33	0.07577	0.003	2.4413e-08	0.22551	0.01325	167.762	20019.1	23.6003	21.4794
Kidney 22	RAS	RAS	91.199	0.09335	0.00366	1.3784	0.196	0.00295	179.639	16382.9	25.1977	20.0273
Kidney 23	RAS	RAS	81.751	0.14423	0.00337	0.06051	0.12148	0.1	172.025	14063.2	18.0837	16.5301
Kidney 24	RAS	RAS	41.7	0.04683	0.00118	3.7912e-08	0.27007	0.1	124.174	5178.07	13.2953	2.95236
Kidney 25	RAS	RAS	118.29	0.12087	0.00494	1.3982	0.16413	0.00604	194.777	23040.2	29.825	35.0612
Kidney 26	RAS	CLK	106.45	0.171	0.00328	1.9631e-11	0.15175	0.00609	254.774	27120.7	27.161	20.9494
Kidney 27	RAS	CLK	115	0.20005	0.00355	1.02	0.18326	0.00947	359.946	41393.8	27.2528	24.495
Kidney 28	RAS	CLK	67.184	0.1347	0.00421	0.36997	0.18789	0.00157	248.486	16694.3	14.6399	16.9707
Kidney 29	RAS	CLK	124.981	0.1298	0.004	0	0.2345	0.0108	172.025	21499.9	27.6463	25.2712
Kidney 30	RAS	CLK	45.85	0.12945	0.00306	0.22432	0.17293	0.0306	219.788	10077.3	25.8747	8.41806
ID	Patient Type	Kidney	Kidney Volume (mL)	kperf (1/s)	kGFR (1/s)	Td (s)	f	kout (1/s)	Perfusion (mL/100g/min)	RBF (mL/min)	Iothalamate GFR (mL/min)	CT GFR (mL/min)
Kidney 1	RAS	CLK	190	0.0809868	0.00232435	0.14531	0.214544	0.0184877	170.593	32412.6	31.3407	26.4976
Kidney 2	RAS	CLK	100.47	0.171588	0.00414499	0.8784	0.132505	0.00669147	223.23	22427.7	30.84	24.99
Kidney 3	RAS	CLK	190.57	0.170628	0.00245908	3.24272	0.0878046	0.0068205	147.096	28032	40.7681	28.1176
Kidney 4	RAS	CLK	255.28	0.17028	0.00437	2.701	0.16963	0	283.594	72395.9	65.4345	66.9344
Kidney 5	RAS	CLK	208.72	0.18523	0.00362	1.0397	0.14667	0	266.737	55673.4	55.5242	45.334
Kidney 6	RAS	CLK	96.23	0.23148	0.00494	0.9995	0.19113	0.0019	434.384	41800.7	32.9705	28.5226
Kidney 7	RAS	CLK	190.86	0.2862	0.00541	0.25877	0.19912	0.00946	511.129	97554.1	48.0976	62.4112
Kidney 8	RAS	CLK	155.8	0.23443	0.00425	1.572	0.17769	0.00943	408.985	63719.8	61.7762	39.729
Kidney 9	RAS	CLK	167.15	0.17558	0.00547	1.9629	0.17724	0.00163	305.54	51071	45.1179	54.8586
Kidney 10	RAS	CLK	230.05	0.15458	0.00329	0.55924	0.22355	0	341.811	78633.5	67.3479	42.6513
Kidney 11	RAS	CLK	103.01	0.10818	0.00335	1.5678	0.1573	0.00523	167.073	17210.2	29.0082	20.705
Kidney 12	RAS	CLK	159.58	0.08403	0.00338	0.37458	0.21488	0.00314	177.281	28290.5	32.3052	32.3628
Kidney 13	RAS	CLK	159.642	0.12593	0.00518	0.49954	0.26342	0.00607	325.693	51994.4	52.5142	49.6167
Kidney 14	RAS	CLK	145.87	0.16395	0.00525	1.3382	0.17273	0.0007	278.042	40558	42.2526	45.949
Kidney 15	RAS	CLK	246.15	0.15923	0.00454	1.4101	0.19371	0.00696	302.836	74543.2	78.7996	67.0513
Kidney 16	RAS	CLK	136.76	0.09411	0.00345	3.0075e-06	0.19067	0.02322	176.177	24094	26.1511	28.3093
Kidney 17	RAS	CLK	83.7	0.24464	0.00307	0.97115	0.12102	0.0016	290.68	24329.9	23.3817	15.4175
Kidney 18	RAS	CLK	157.552	0.09593	0.00349	6.6873e-12	0.20873	0.01831	196.594	30973.8	36.5147	32.9914
Kidney 19	RAS	CLK	226.017	0.09141	0.00366	1.0457	0.24248	0.00684	218.748	49440.7	76.0423	46.3787
Kidney 20	RAS	CLK	188.923	0.1777	0.00613	1.9457	0.17	0.00737	296.597	56034.1	72.535	69.4859

## Sheet: Perfusion by Decon. & Model
	ID	Kidney	Td (s)	Decon Perfusion (mL/100g/min)	Model Perfusion (mL/100g/min)
EH	Patient 1	Left	0.809749	228	254.348
	Patient 2	Left	2.42456e-14	443.6	310.016
	Patient 3	Left	0.198363	395.3	505.486
	Patient 4	Left	0.804047	255.3	264.503
	Patient 5	Left	1.46235e-05	248.3	249.043
	Patient 6	Left	0.5188	273.8	217.37
	Patient 7	Left	2.38256	265.1	173.009
	Patient 8	Left	1.41399	169.4	213.784
	Patient 9	Left	0.498443	288.3	313.282
	Patient 10	Left	1.04389	315.5	326.76
	Patient 11	Left	2.65312	253.127	389.557
	Patient 12	Left	1.28994	264.84	453.608
ARAS	Patient 1	Left	5.25816e-07	234.7	227.193
	Patient 2	Left	1.17129	212.9	339.361
	Patient 3	Left	0.800755	376.3	415.96
	Patient 4	Left	0.445101	429.2	499.748
	Patient 5	Left	0.511781	274.6	269.804
	Patient 6	Left	0.418754	268.2	340.36
	Patient 7	Left	1.19856	151.1	139.258
	Patient 8	Left	3.50182	175	152.676
	Patient 9	Left	0.554682	279.3	317.812
	Patient 10	Left	0.366535	238.9	254.335
	Patient 11	Left	1.11777	295.8	289.487
	Patient 12	Left	0.414654	179.2	130.068
	Patient 13	Left	1.34787	182.2	176.482
	Patient 14	Left	0.771682	297.7	201.745
	Patient 15	Left	0.012235	254.6	196.418
	Patient 16	Left	0.867929	175.5	288.805
	Patient 17	Left	1.53821	264.7	189.388
	Patient 18	Left	0.885903	297.5	211.822
	Patient 19	Left	3.32482e-08	218.06	239.381
	Patient 20	Left	0.81681	227.11	183.809
	Patient 21	Left	0.725342	124.5	115.34
	Patient 22	Left	0.0802594	151.71	142.612
	Patient 23	Left	1.02707	299.81	352.867
	Patient 24	Left	1.70064	271.36	238.39
	Patient 25	Left	1.31354	309.74	774.325
EH	Patient 1	Right	0.363801	264.2	269.432
	Patient 2	Right	2.33731e-14	394.04	310.522
	Patient 3	Right	0.0965449	385.7	550.607
	Patient 4	Right	0.359796	292.01	302.816
	Patient 5	Right	4.93315e-14	275.4	266.975
	Patient 6	Right	6.8665e-12	230.2	209.526
	Patient 7	Right	1.55724	233.4	203.876
	Patient 8	Right	0.717161	175.47	216.587
	Patient 9	Right	1.36461	280.2	417.331
	Patient 10	Right	1.18495	326.9	385.161
	Patient 11	Right	2.20879	213.65	415.732
	Patient 12	Right	1.4158	264.52	422.878
ARAS	Patient 1	Right	0.101436	175.9	166.419
	Patient 2	Right	1.94678	147.6	122.267
	Patient 3	Right	0.61217	465.5	507.231
	Patient 4	Right	2.33731e-14	424.2	460.029
	Patient 5	Right	1.8442	254.4	442.48
	Patient 6	Right	1.10118	266.4	418.415
	Patient 7	Right	0.174537	149.4	143.237
	Patient 8	Right	0.0435317	232.2	185.688
	Patient 9	Right	0.482091	209	189.782
	Patient 10	Right	1.37519	295.8	374.533
	Patient 11	Right	1.39102	266.2	288.001
	Patient 12	Right	1.36003e-12	288.7	272.422
	Patient 13	Right	1.8252	258.4	422.802
	Patient 14	Right	0.76507	239.4	188.914
	Patient 15	Right	0.118819	315.9	272.598
	Patient 16	Right	1.06612	73	38.8267
	Patient 17	Right	0.6501	285.1	190.932
	Patient 18	Right	1.28556	286.5	174.02
	Patient 19	Right	1.27656e-05	273.46	344.894
	Patient 20	Right	2.09348	331.67	248.465
	Patient 21	Right	0.616007	212.16	172.284
	Patient 22	Right	0.229836	162.1	171.484
	Patient 23	Right	0.12314	306.32	347.342
	Patient 24	Right	0.67919	349.23	238.861
	Patient 25	Right	0.622671	263.41	432.037

## Sheet: Interobservor Reproducibility
ID	EH/ RAS	Kidney	Observor 1 GFR (mL/min)	Observor 2 GFR (mL/min)	Observor 1 RBF (mL/min)	Observor 2 RBF (mL/min)
Patient 1	EH	Left	19.729	21.1483	209.875	204.292
Patient 2	EH	Left	55.486	49.1263	466.362	487.407
Patient 3	EH	Left	30.3556	30.2047	530.001	530.578
Patient 4	EH	Left	49.2964	40.9194	583.303	479.729
Patient 5	EH	Left	50.2108	51.1474	415.532	409.451
Patient 6	EH	Left	32.7379	32.7379	382.593	382.593
Patient 7	EH	Left	21.5483	24.9619	190.988	188.286
Patient 8	EH	Left	32.8954	42.873	292.902	322.001
Patient 9	EH	Left	45.8323	41.7853	734.712	548.87
Patient 10	EH	Left	56.3006	57.4135	673.728	618.171
Patient 11	EH	Left	34.3222	28.7532	612.642	459.447
Patient 12	EH	Left	36.7425	32.2772	662.78	610.148
Patient 1	RAS	Left	41.7893	35.5453	481.876	431.667
Patient 2	RAS	Left	45.334	40.2008	556.734	708.315
Patient 3	RAS	Left	28.5226	28.1396	418.007	400.278
Patient 4	RAS	Left	41.535	40.4429	856.241	835.629
Patient 5	RAS	Left	28.293	22.5268	270.592	315.697
Patient 6	RAS	Left	45.4119	49.9629	780.515	782.998
Patient 7	RAS	Left	20.705	18.5855	172.102	143.45
Patient 8	RAS	Left	5.049	3.34475	146.025	142.752
Patient 9	RAS	Left	49.6167	46.7414	519.944	507.362
Patient 10	RAS	Left	16.6793	15.6396	147.223	134.671
Patient 11	RAS	Left	67.0513	61.9583	745.432	712.572
Patient 12	RAS	Left	3.0051	3.10207	28.2978	28.953
Patient 13	RAS	Left	7.92464	7.31543	93.7482	94.7533
Patient 14	RAS	Left	28.3093	29.1126	240.94	275.907
Patient 15	RAS	Left	16.9707	17.6054	166.943	131.962
Patient 16	RAS	Left	15.4175	15.5985	243.299	241.73
Patient 17	RAS	Left	17.4711	22.3504	220.834	172.72
Patient 18	RAS	Left	62.4919	58.3873	560.341	400.18
Patient 19	RAS	Left	20.52	19.7625	224.053	162.061
Patient 20	RAS	Left	10.9548	12.7068	104.981	110.837
Patient 21	RAS	Left	7.20754	6.07205	68.1947	62.8602
Patient 22	RAS	Left	24.7996	32.304	173.43	183.257
Patient 23	RAS	Left	28.7913	32.7873	339.791	405.444
Patient 24	RAS	Left	36.5579	32.4341	445.572	357.585
Patient 25	RAS	Left	45.3541	45.6741	1037.78	1084.83
Patient 1	EH	Right	42.5359	40.4394	398.752	344.335
Patient 2	EH	Right	39.0529	47.4332	371.22	387.874
Patient 3	EH	Right	32.9974	41.93	407.078	522.988
Patient 4	EH	Right	39.9985	46.2049	493.299	491.167
Patient 5	EH	Right	59.2807	59.8541	469.1	463.575
Patient 6	EH	Right	39.9887	39.9887	397.847	397.847
Patient 7	EH	Right	37.3788	35.9088	281.397	260.268
Patient 8	EH	Right	48.1705	47.7028	422.503	340.951
Patient 9	EH	Right	51.0696	49.2159	717.402	684.423
Patient 10	EH	Right	58.0378	61.1519	683.933	724.834
Patient 11	EH	Right	44.4547	44.1238	537.356	573.997
Patient 12	EH	Right	28.9394	27.1667	535.457	504.62
Patient 1	RAS	Right	19.8453	19.3718	242.754	236.814
Patient 2	RAS	Right	2.67544	2.84467	70.1413	70.8047
Patient 3	RAS	Right	26.5855	24.1118	466.191	485.42
Patient 4	RAS	Right	61.9532	62.2747	1067.9	878.012
Patient 5	RAS	Right	39.729	38.6471	637.198	689.384
Patient 6	RAS	Right	34.4738	34.1618	529.417	513.688
Patient 7	RAS	Right	18.4031	17.4786	138.692	137.722
Patient 8	RAS	Right	32.3628	38.3315	282.905	296.321
Patient 9	RAS	Right	20.843	19.1898	134.216	128.013
Patient 10	RAS	Right	37.6345	34.9307	532.702	546.331
Patient 11	RAS	Right	69.671	66.7198	669.902	638.211
Patient 12	RAS	Right	20.9494	20.5915	271.207	289.993
Patient 13	RAS	Right	24.495	26.6786	413.938	486.222
Patient 14	RAS	Right	25.7482	22.8263	235.253	243.454
Patient 15	RAS	Right	13.2277	17.0566	245.562	172.694
Patient 16	RAS	Right	3.46285	0.732495	2.42736	5.29751
Patient 17	RAS	Right	46.3184	39.7668	494.392	431.538
Patient 18	RAS	Right	35.0612	39.2584	230.402	205.848
Patient 19	RAS	Right	34.9297	32.0492	398.52	331.788
Patient 20	RAS	Right	56.0623	58.3699	407.848	503.639
Patient 21	RAS	Right	17.8517	18.9352	138.003	156.951
Patient 22	RAS	Right	30.8769	26.1775	212.608	207.324
Patient 23	RAS	Right	27.8906	35.0615	302.67	337.269
Patient 24	RAS	Right	12.0023	12.0023	204.632	204.632
Patient 25	RAS	Right	40.3234	35.3731	804.912	533.997

## Sheet: Simulation of Td
Perfusion (mL/100g/min)
	EH			Stenotic			Contralateral
	With Delay	Without Delay	With Delay	Without Delay	With Delay	Without Delay	With Delay	Without Delay
Kidney 1	0.00383324	0.00349729		0.00348831	0.00309984		0.0052145	0.0050281
Kidney 2	0.0046864	0.00428422		0.00524267	0.00483326		0.00341555	0.00333613
Kidney 3	0.00490764	0.00393173		0.0022527	0.00211994		0.00518384	0.00512972
Kidney 4	0.0060785	0.00610916		0.00328368	0.00326946		0.00453593	0.00420011
Kidney 5	0.00333084	0.00288196		0.0066382	0.00649025		0.00547316	0.00475357
Kidney 6	0.00387397	0.00356535		0.00514761	0.0049777		0.00396679	0.00370918
Kidney 7	0.00656688	0.00580707		0.00512162	0.00363381		0.00337546	0.00308514
Kidney 8	0.00697836	0.00685091		0.00336646	0.00330084		0.00613243	0.0057534
Kidney 9	0.00504857	0.00456532		0.00400993	0.00381064		0.00436527	0.00423272
Kidney 10	0.00501397	0.0048987		0.00363597	0.00350175		0.0054095	0.00544299
Kidney 11	0.00638208	0.00541385		0.00161946	0.00123422		0.00349353	0.0034906
Kidney 12	0.00333497	0.00441372		0.00089912	1.61509e-06		0.00463306	0.00454837
Kidney 13	0.00452624	0.00407996		0.00306577	0.00298012		0.00345048	0.00253064
Kidney 14	0.0041129	0.00397662		0.00493758	0.00449332		0.00335034	0.00295533
Kidney 15	0.00482025	0.00394759		0.00387397	0.00356535		0.00329016	0.00324267
Kidney 16	0.00579327	0.00558011		0.0029496	0.00294265
Kidney 17	0.00435748	0.00370304		0.00420668	0.00642649
Kidney 18	0.00478198	0.00410185		0.00347966	0.00319319
Kidney 19	0.00500495	0.00510606		0.00299627	0.00300207
Kidney 20				0.00245502	0.00195532
Kidney 21				0.00355302	0.00338375
Kidney 22				0.000770604	0.000483369
Kidney 23				0.0049439	0.00476175
Kidney 24				0.00333066	0.00306765
Kidney 25				0.00319025	0.00312077
Normalized GFR (1/s)
	EH			Stenotic			Contralateral
Kidney 1	0.00383324	0.00349729		0.00348831	0.00309984		0.0052145	0.0050281
Kidney 2	0.0046864	0.00428422		0.00524267	0.00483326		0.00341555	0.00333613
Kidney 3	0.00490764	0.00393173		0.0022527	0.00211994		0.00518384	0.00512972
Kidney 4	0.0060785	0.00610916		0.00328368	0.00326946		0.00453593	0.00420011
Kidney 5	0.00333084	0.00288196		0.0066382	0.00649025		0.00547316	0.00475357
Kidney 6	0.00387397	0.00356535		0.00514761	0.0049777		0.00396679	0.00370918
Kidney 7	0.00656688	0.00580707		0.00512162	0.00363381		0.00337546	0.00308514
Kidney 8	0.00697836	0.00685091		0.00336646	0.00330084		0.00613243	0.0057534
Kidney 9	0.00504857	0.00456532		0.00400993	0.00381064		0.00436527	0.00423272
Kidney 10	0.00501397	0.0048987		0.00363597	0.00350175		0.0054095	0.00544299
Kidney 11	0.00638208	0.00541385		0.00161946	0.00123422		0.00349353	0.0034906
Kidney 12	0.00333497	0.00441372		0.00089912	1.61509e-06		0.00463306	0.00454837
Kidney 13	0.00452624	0.00407996		0.00306577	0.00298012		0.00345048	0.00253064
Kidney 14	0.0041129	0.00397662		0.00493758	0.00449332		0.00335034	0.00295533
Kidney 15	0.00482025	0.00394759		0.00387397	0.00356535		0.00329016	0.00324267
Kidney 16	0.00579327	0.00558011		0.0029496	0.00294265
Kidney 17	0.00435748	0.00370304		0.00347966	0.00319319
Kidney 18	0.00478198	0.00410185		0.00299627	0.00300207
Kidney 19	0.00500495	0.00510606		0.00245502	0.00195532
Kidney 20				0.00355302	0.00338375
Kidney 21				0.000770604	0.000483369
Kidney 22				0.0049439	0.00476175
Kidney 23				0.00333066	0.00306765
Kidney 24				0.00319025	0.00312077
Kidney 25

## Sheet: Simulation of Td by Range
	Perfusion Ratio		Fitting range (s)	50	55	60	65	70	75	80	85	90	95	100	105	110	115	120
		EH	Kidney 1	0.705268	0.70668	0.712757	0.707482	0.699976	0.703271	0.704392	0.705617	0.708443	0.715565	0.722771	0.735133	0.744606	0.751394	0.762401
			Kidney 2	0.772307	0.774182	0.778839	0.784851	0.778812	0.77218	0.767847	0.764889	0.766071	0.769058	0.771304	0.774445	0.777973	0.781449	0.78436
			Kidney 3	0.801922	0.789183	0.748228	0.737795	0.74595	0.770882	0.799921	0.844213	0.90828	0.937813	0.943871	0.942766	0.944115	0.948608	0.950362
			Kidney 4	0.783227	0.757693	0.754634	0.751401	0.74653	0.738753	0.728386	0.730411	0.72046	0.72285	0.722218	0.719109	0.706503	0.723575	0.699911
			Kidney 5	0.814211	0.815148	0.803779	0.797952	0.812558	0.814558	0.815487	0.817053	0.818573	0.821822	0.82111	0.820695	0.826537	0.831906	0.832348
			Kidney 6	0.844921	0.847965	0.853062	0.860562	0.869916	0.873018	0.878543	0.883078	0.887682	0.892141	0.89625	0.902695	0.906222	0.909234	0.915283
			Kidney 7	0.88256	0.885586	0.892058	0.897592	0.903927	0.90832	0.914749	0.920597	0.921318	0.922796	0.923138	0.922097	0.921317	0.922564	0.922881
			Kidney 8	0.793789	0.795543	0.798363	0.793305	0.789622	0.785545	0.793253	0.788969	0.788778	0.793322	0.799727	0.802383	0.807678	0.814767	0.818955
			Kidney 9	0.725868	0.797911	0.86124	0.932644	0.984864	0.983583	0.981451	0.969655	0.961635	0.955503	0.952414	0.949009	0.955417	0.950698	0.962963
			Kidney 10	0.863236	0.860166	0.865506	0.873272	0.810742	0.80227	0.785715	0.787929	0.792575	0.810825	0.831916	0.865143	0.904772	0.923855	0.906871
			Kidney 11	0.879364	0.843848	0.833959	0.827079	0.824108	0.825811	0.828239	0.835138	0.840683	0.847302	0.852987	0.851491	0.848032	0.847251	0.84851
			Kidney 12	0.814483	0.871167	0.879833	0.881331	0.872583	0.860887	0.852042	0.847549	0.843082	0.84005	0.838226	0.838828	0.842716	0.847556	0.834021
			Kidney 13	0.691242	0.684756	0.65496	0.72061	0.813157	0.871733	0.863497	0.857371	0.854966	0.855075	0.855669	0.852202	0.84961	0.849147	0.849764
			Kidney 14	0.980837	1.0016	1.00502	1.00486	0.993222	0.992819	0.987038	0.985626	0.990101	0.994614	0.998732	0.983872	0.973287	0.967858	0.963092
			Kidney 15	0.579334	0.673443	0.816209	0.871934	0.940861	0.942714	0.989585	1.06048	1.08949	1.10746	1.12676	1.14766	1.16293	1.17183	1.18536
			Kidney 16	0.774067	0.779525	0.786766	0.762385	0.763788	0.772972	0.766796	0.762192	0.777207	0.772491	0.780336	0.8062	0.791604	0.792216	0.803452
			Kidney 17	0.842383	0.848189	0.842049	0.835048	0.837711	0.841776	0.844678	0.850139	0.856882	0.861711	0.863884	0.875374	0.892512	0.880411	0.89642
			Kidney 18	0.947089	0.923654	0.908392	0.903254	0.910993	0.903885	0.892369	0.892221	0.890475	0.89966	0.916614	0.915432	0.922415	0.904827	0.922521
			Fitting range (s)	50	55	60	65	70	75	80	85	90	95	100	105	110	115	120
		STK	Kidney 1	0.902249	0.926687	0.92661	0.922931	0.934478	0.940861	0.933904	0.925446	0.924601	0.919183	0.918166	0.91682	0.915361	0.917399	0.918461
			Kidney 2	0.999986	0.999862	1.0002	1.0002	1.0004	1.00041	0.999806	0.999907	0.99995	1.00029	1.00011	1.00028	0.999921	1.00013	1.00021
			Kidney 3	0.880534	0.897178	0.912381	0.93327	0.95474	0.953555	0.95216	0.939476	0.934287	0.930439	0.935008	0.942036	0.944814	0.95136	0.952832
			Kidney 4	0.756326	0.761598	0.819655	0.849584	0.888829	0.897564	0.908938	0.916706	0.919877	0.91572	0.912211	0.915213	0.921456	0.918409	0.914307
			Kidney 5	0.938238	0.937286	0.929964	0.929614	0.931498	0.933222	0.936126	0.922601	0.923919	0.920447	0.92253	0.92082	0.92196	0.921968	0.922207
			Kidney 6	0.733288	0.741725	0.744131	0.744509	0.745802	0.74857	0.752183	0.746681	0.741845	0.737937	0.735684	0.730966	0.734109	0.730775	0.724293
			Kidney 7	0.999812	0.999903	1.05965	0.999701	1.04127	1.02026	0.986627	0.979533	0.981303	0.975352	0.981484	0.970929	0.968247	0.969985	0.964657
			Kidney 8	1.00005	0.999964	0.999901	0.999949	0.999977	1.00004	0.999977	1.00008	0.999999	1.00012	1.00007	1.00006	1.00007	0.999981	0.999948
			Kidney 9	0.981554	0.943314	0.919173	0.917488	0.924507	0.933001	0.917242	0.899667	0.895581	0.885478	0.883137	0.872422	0.879117	0.88382	0.891273
			Kidney 10	0.99986	0.999738	0.999863	1.00056	1.00014	0.999832	0.999795	0.999854	0.999846	0.999891	0.999882	1.00006	0.999884	0.997886	0.99909
			Kidney 11	0.742782	0.759073	0.771653	0.782113	0.79152	0.801755	0.795289	0.782876	0.774065	0.767463	0.763766	0.762784	0.763535	0.765332	0.769088
			Kidney 12	0.647268	0.644764	0.676082	0.694369	0.710984	0.733886	0.764603	0.785701	0.791073	0.79114	0.786532	0.772361	0.773107	0.769528	0.759452
			Kidney 13	0.825566	0.835089	0.834597	0.837869	0.842988	0.846247	0.851053	0.852746	0.854523	0.856856	0.852404	0.842808	0.827062	0.822883	0.815652
			Kidney 14	0.814211	0.815148	0.803779	0.797952	0.812558	0.814558	0.815487	0.817053	0.818573	0.821822	0.82111	0.820695	0.826537	0.831906	0.832348
			Kidney 15	1.00037	1.00061	1.00087	1.02872	1.0048	0.999251	1.00041	1.00006	1.00156	0.998365	0.997724	0.998773	1.00054	1.00078	0.997894
			Kidney 16	0.889919	0.89319	0.894052	0.884314	0.879871	0.868589	0.855967	0.844808	0.833283	0.824003	0.813097	0.811426	0.800288	0.795306	0.784386
			Kidney 17	0.832066	0.84212	0.835205	0.838982	0.844281	0.835708	0.828967	0.826547	0.825157	0.826714	0.830797	0.827305	0.826215	0.831338	0.832352
			Kidney 18	0.088324	0.0870389	0.0881929	0.0895868	0.0893224	0.088443	0.0879909	0.0885753	0.088989	0.0892816	0.0894235	0.0894723	0.0893827	0.0889075	0.0982601
			Kidney 19	0.999894	0.999809	0.999629	1.00039	0.999658	0.999816	1.00029	0.999763	0.998436	0.999157	0.998736	1.00064	1.00025	0.99982	1.00059
			Kidney 20	0.750327	0.75957	0.821576	0.85837	0.861018	0.863402	0.86665	0.869709	0.874483	0.871268	0.865041	0.863325	0.859587	0.857726	0.847542
			Kidney 21	0.84122	0.837788	0.836656	0.833067	0.83284	0.836573	0.843005	0.827511	0.81862	0.824413	0.820497	0.819275	0.819534	0.816196	0.815077
			Kidney 22	0.981554	0.943314	0.919173	0.917488	0.924507	0.933001	0.917242	0.899667	0.895581	0.885478	0.883137	0.872422	0.879117	0.88382	0.891273
			Kidney 23	0.811156	0.81137	0.808647	0.807554	0.807393	0.80643	0.804576	0.804927	0.804844	0.806878	0.809613	0.804879	0.799769	0.796707	0.794787
			Kidney 24	0.8504	0.86853	0.870845	0.859261	0.867349	0.87833	0.880895	0.879531	0.881261	0.881128	0.883075	0.881904	0.882988	0.889435	0.904553
			Kidney 25	0.924548	0.925853	0.934857	0.936409	0.940263	0.940705	0.938043	0.940117	0.943941	0.946528	0.940188	0.934879	0.927423	0.922416	0.92014
			Fitting range (s)	50	55	60	65	70	75	80	85	90	95	100	105	110	115	120
		CLK	Kidney 1	0.841936	0.84378	0.842225	0.837494	0.829116	0.8271	0.827336	0.829446	0.830122	0.833059	0.832254	0.827696	0.823885	0.820722	0.823356
			Kidney 2	0.953443	0.953232	0.95589	0.955125	0.950521	0.947961	0.945475	0.944302	0.943508	0.943169	0.943394	0.942566	0.942409	0.942283	0.94253
			Kidney 3	0.938582	0.929726	0.92547	0.925752	0.928254	0.930656	0.924734	0.923565	0.922509	0.923239	0.92345	0.923452	0.924172	0.922444	0.920907
			Kidney 4	0.702961	0.72483	0.769845	0.779842	0.772187	0.773048	0.779306	0.78843	0.787605	0.779343	0.776244	0.773282	0.767032	0.766328	0.772699
			Kidney 5	0.690129	0.688702	0.692796	0.694538	0.695484	0.693953	0.692978	0.693718	0.695574	0.698127	0.696815	0.694319	0.692685	0.689992	0.686538
			Kidney 6	0.622793	0.619802	0.640118	0.656137	0.676787	0.694685	0.716296	0.727823	0.731543	0.732822	0.73289	0.732488	0.729892	0.729237	0.729476
			Kidney 7	0.805837	0.874498	0.898321	0.926745	0.941018	0.937441	0.928341	0.919174	0.91801	0.922621	0.929209	0.937661	0.943761	0.949453	0.946709
			Kidney 8	1.16053	0.999764	1.00049	0.999071	0.995609	0.996384	0.999299	0.983246	1.00372	1.00019	0.97835	0.996736	1.00767	1.00384	0.887522
			Kidney 9	0.816759	0.794294	0.771674	0.761066	0.755266	0.751247	0.748663	0.745439	0.746736	0.749741	0.753413	0.751848	0.736938	0.729597	0.723401
			Kidney 10	0.613474	0.730438	0.717226	0.714299	0.707332	0.695798	0.684489	0.676027	0.672175	0.66896	0.664434	0.660032	0.657841	0.658397	0.659762
			Kidney 11	0.725119	0.705426	0.791703	0.775412	0.762098	0.758401	0.760933	0.764653	0.771146	0.769565	0.753601	0.736857	0.731556	0.728573	0.723941
			Kidney 12	1.00014	1.00019	1.0001	0.999928	0.999959	1.00065	0.999881	0.999888	1.00024	1.00011	0.999767	0.999916	0.999952	1.00009	0.999482
			Kidney 13	0.896514	0.895027	0.895994	0.898744	0.899912	0.901975	0.896183	0.895348	0.89406	0.895932	0.893002	0.89302	0.893599	0.89583	0.894807
			Kidney 14	0.772011	0.738697	0.803859	0.863529	0.896473	0.958689	0.962325	0.958903	0.9852	0.999546	1.00017	1.00106	0.999826	1.0006	0.999413
			Kidney 15	0.721944	0.760844	0.742723	0.753672	0.767675	0.767655	0.771019	0.771857	0.775072	0.779306	0.783654	0.786261	0.787773	0.790726	0.793783
			Kidney 16	0.884545	0.884039	0.884904	0.8822	0.878251	0.884486	0.893817	0.908522	0.914671	0.913424	0.911971	0.910889	0.910161	0.909267	0.909123
	GFR Ratio		Fitting range (s)	50	55	60	65	70	75	80	85	90	95	100	105	110	115	120
		EH	Kidney 1	0.807076	0.862411	0.889659	0.876043	0.860487	0.869988	0.880971	0.890577	0.89434	0.896318	0.895704	0.895926	0.894978	0.893904	0.910583
			Kidney 2	0.832049	0.879916	0.906344	0.922317	0.906805	0.890178	0.87799	0.869124	0.878634	0.889315	0.897784	0.904155	0.909142	0.913445	0.917922
			Kidney 3	0.907393	0.899424	0.856033	0.89713	0.913934	0.916301	0.913102	0.911454	0.91604	0.978864	0.986343	0.985608	0.981074	0.990276	0.990943
			Kidney 4	0.936188	0.875234	0.894552	0.909071	0.9227	0.931642	0.936577	0.942305	0.943538	0.947397	0.949489	0.95165	0.952825	0.957337	0.953955
			Kidney 5	2.54263e-07	7.79828e-06	0.420662	0.64772	0.770062	0.834251	0.873861	0.89992	0.917687	0.929023	0.92432	0.924864	0.940204	0.956803	0.961115
			Kidney 6	0.87764	0.895025	0.905554	0.910473	0.916046	0.919251	0.924569	0.929847	0.934591	0.938659	0.943067	0.947446	0.951472	0.954126	0.958248
			Kidney 7	0.856014	0.879416	0.905047	0.920585	0.932119	0.93951	0.944787	0.949711	0.95306	0.957343	0.961077	0.963456	0.965593	0.968251	0.970476
			Kidney 8	0.933026	0.946566	0.955312	0.937452	0.942151	0.946611	0.952699	0.954893	0.957118	0.95923	0.96077	0.960902	0.961837	0.963007	0.963377
			Kidney 9	0.873496	0.889877	0.922572	0.94393	0.996503	0.996581	0.989846	0.982698	0.982941	0.984368	0.985768	0.98519	0.988687	0.988123	0.990837
			Kidney 10	0.915832	0.945008	0.959128	0.94547	0.837961	0.897099	0.919414	0.934065	0.944499	0.947633	0.9475	0.94925	0.954321	0.963171	0.951458
			Kidney 11	0.000138522	0.673961	0.829605	0.891731	0.921498	0.937547	0.946357	0.952799	0.956971	0.961053	0.965323	0.966775	0.960592	0.96005	0.959833
			Kidney 12	0.386134	0.408307	0.527843	0.749666	0.839537	0.892715	0.920854	0.937994	0.948481	0.955974	0.961363	0.965621	0.96856	0.969619	0.925941
			Kidney 13	0.306789	0.331787	0.186916	0.250473	0.474543	0.81613	0.872341	0.904635	0.922959	0.934881	0.943802	0.951691	0.958237	0.962523	0.965594
			Kidney 14	0.723311	0.903551	0.958471	0.96401	0.910769	0.92317	0.908202	0.911866	0.942455	0.956512	0.963798	0.890685	0.84485	0.843766	0.841459
			Kidney 15	0.579334	0.673443	0.816209	0.871934	0.940861	0.942714	0.989585	1.06048	1.08949	1.10746	1.12676	1.14766	1.16293	1.17183	1.18536
			Kidney 16	0.897215	0.920935	0.913707	0.871325	0.899495	0.912822	0.919786	0.921131	0.928893	0.929345	0.932883	0.940574	0.936453	0.935039	0.939013
			Kidney 17	0.864486	0.900531	0.879503	0.869308	0.886286	0.897785	0.906079	0.913578	0.918945	0.92218	0.922853	0.928229	0.935393	0.927812	0.935639
			Kidney 18	0.949233	0.963268	0.971422	0.978016	0.982105	0.953623	0.950562	0.955653	0.958157	0.961849	0.967988	0.965036	0.969255	0.966754	0.974094
			Fitting range (s)	50	55	60	65	70	75	80	85	90	95	100	105	110	115	120
		STK	Kidney 1	0.651159	0.840009	0.83331	0.821285	0.869535	0.903085	0.873515	0.866843	0.890848	0.906953	0.919981	0.925991	0.930676	0.937247	0.941067
			Kidney 2	0.999963	0.999764	1.00017	1.00029	1.00055	1.00045	0.999678	0.999902	0.99998	1.0003	1.00018	1.00022	0.999915	1.00008	1.00016
			Kidney 3	0.948141	0.96158	0.971208	0.979061	0.986351	0.987468	0.988851	0.988254	0.988347	0.988973	0.98997	0.991345	0.992022	0.993197	0.99357
			Kidney 4	0.23624	0.298062	0.455839	0.564015	0.730985	0.777708	0.844856	0.894746	0.910258	0.890855	0.873101	0.888671	0.911465	0.903355	0.888635
			Kidney 5	0.775007	0.911921	0.942114	0.955715	0.963551	0.970164	0.970522	0.926779	0.939583	0.945799	0.954124	0.958128	0.962336	0.965432	0.966992
			Kidney 6	0.841992	0.895112	0.924516	0.941942	0.952377	0.959375	0.96409	0.957344	0.950894	0.945613	0.941437	0.939407	0.944587	0.948494	0.951758
			Kidney 7	1.00223	1.00195	1.07424	1.00122	1.03158	1.00992	0.99884	0.997819	0.998954	0.993856	0.997274	0.996065	0.992925	0.996132	0.996843
			Kidney 8	1.00008	0.999966	0.999862	0.999938	0.999986	1.00004	0.999983	1.00007	1.00002	1.00009	1.00006	1.00004	1.00003	0.999982	0.999938
			Kidney 9	0.980808	0.9695	0.972714	0.977823	0.981865	0.985119	0.940991	0.948846	0.956782	0.958377	0.963775	0.965675	0.970244	0.971834	0.971529
			Kidney 10	11.0032	0.885099	1.00215	1.00441	1.00232	1.00158	1.00153	1.00176	1.0018	1.00195	1.00199	1.00214	1.00219	1.01126	1.01013
			Kidney 11	1.5581	0.00411746	1.10918	1.0001	0.0748003	0.2199	0.000121245	5.43077e-06	4.62952e-06	3.75778e-06	1.65603e-05	5.35942e-05	1.13532e-05	3.39755e-05	0.00235842
			Kidney 12	0.780227	0.767154	0.803191	0.831515	0.847264	0.874234	0.912843	0.942866	0.952347	0.951404	0.943946	0.932627	0.940802	0.946829	0.951941
			Kidney 13	0.50266	0.73358	0.842576	0.888482	0.913627	0.925424	0.941422	0.9525	0.959596	0.964138	0.95412	0.936855	0.912675	0.927451	0.938153
			Kidney 14	2.54263e-07	7.79828e-06	0.420662	0.64772	0.770062	0.834251	0.873861	0.89992	0.917687	0.929023	0.92432	0.924864	0.940204	0.956803	0.961115
			Kidney 15	0.999517	0.999295	0.999081	1.08596	1.01648	1.00004	1.00032	1.00008	1.00295	0.997667	0.996863	0.99848	1.0005	1.00071	0.998407
			Kidney 16	0.844755	0.85598	0.855968	0.833757	0.879554	0.916049	0.936944	0.950276	0.958173	0.963656	0.967857	0.971881	0.972279	0.975668	0.977114
			Kidney 17	0.906437	0.917515	0.871378	0.888841	0.907317	0.878584	0.858455	0.874413	0.88406	0.890946	0.898979	0.907307	0.914395	0.914707	0.91844
			Kidney 18	8.46066e-06	7.02379e-07	6.04076e-07	0.140949	0.000318137	3.18647e-05	0.0988979	0.249621	0.343479	0.403411	0.447311	0.492657	0.54113	0.591041	0.629811
			Kidney 19	0.999619	0.999559	0.9988	1.00125	0.998964	0.999412	1.00063	0.999619	0.99661	0.997136	0.997277	1.00153	1.00004	0.999938	1.00193
			Kidney 20	0.0951411	0.0612702	0.33861	0.716196	0.798889	0.846654	0.877952	0.898569	0.912969	0.894442	0.865618	0.850348	0.841109	0.832725	0.796457
			Kidney 21	0.862618	0.904563	0.929481	0.945229	0.955333	0.961483	0.96572	0.926399	0.918601	0.930054	0.936474	0.941888	0.946088	0.947475	0.952359
			Kidney 22	6.20716e-06	6.24257e-06	1.84075e-05	0.000107454	0.000164964	0.322093	0.913617	0.990188	0.84029	0.785335	0.74916	0.604282	0.481262	0.684997	0.744144
			Kidney 23	0.903271	0.928878	0.94486	0.955507	0.962721	0.967923	0.971727	0.974851	0.976914	0.978565	0.979856	0.968438	0.957927	0.96004	0.963157
			Kidney 24	0.650003	0.793494	0.831056	0.804031	0.825675	0.833849	0.845588	0.858633	0.875714	0.889548	0.902469	0.91049	0.918592	0.925136	0.924334
			Kidney 25	0.873002	0.910871	0.942745	0.960087	0.970954	0.97334	0.970102	0.972839	0.97889	0.982361	0.973846	0.973637	0.974535	0.976095	0.978066
			Fitting range (s)	50	55	60	65	70	75	80	85	90	95	100	105	110	115	120
		CLK	Kidney 1	0.939558	0.947307	0.962299	0.968875	0.973235	0.976679	0.979298	0.981336	0.982907	0.984359	0.981036	0.972851	0.967527	0.965049	0.968196
			Kidney 2	0.169282	0.575774	0.732702	0.824107	0.878209	0.911482	0.929661	0.942136	0.951778	0.958719	0.964358	0.968376	0.97212	0.974955	0.977359
			Kidney 3	0.924729	0.946711	0.959899	0.96764	0.972976	0.973875	0.956877	0.960154	0.962531	0.965339	0.967346	0.969256	0.971256	0.97299	0.974586
			Kidney 4	0.655176	0.713161	0.84077	0.878793	0.864439	0.86627	0.88083	0.896608	0.8942	0.877178	0.89208	0.903649	0.909636	0.916403	0.923164
			Kidney 5	0.715011	0.815727	0.853947	0.886062	0.906	0.923771	0.935167	0.942172	0.947432	0.951851	0.947181	0.939772	0.932562	0.922291	0.912787
			Kidney 6	0.78337	0.781156	0.806165	0.824189	0.837616	0.844638	0.852931	0.860608	0.869969	0.880618	0.89081	0.899898	0.907255	0.913877	0.919992
			Kidney 7	0.393069	0.570253	0.633286	0.797066	0.884669	0.856864	0.806822	0.76706	0.811756	0.834966	0.845408	0.86004	0.874051	0.891272	0.911763
			Kidney 8	0.453759	0.999895	1.00052	1.00015	1.01426	0.995471	0.999355	1.1889	0.970877	1.00151	1.04878	0.994619	1.01281	0.996983	1.01316
			Kidney 9	0.357436	0.752717	0.873144	0.918686	0.940915	0.954015	0.962916	0.968696	0.972327	0.974513	0.975735	0.964458	0.941037	0.948429	0.955531
			Kidney 10	2.15182e-05	0.00186861	0.0257933	0.410797	0.683464	0.813141	0.880812	0.915316	0.932307	0.944769	0.953197	0.960384	0.964698	0.966837	0.969643
			Kidney 11	0.215256	0.300511	0.678302	0.871144	0.918502	0.939444	0.950696	0.957076	0.961409	0.95335	0.925132	0.89944	0.898803	0.910323	0.917227
			Kidney 12	1.00021	1.00023	1.00014	0.999966	1.00002	1.00123	0.99969	0.999826	1.00044	1.00012	0.99964	0.999895	0.999929	1.0002	0.999161
			Kidney 13	0.949999	0.962555	0.969389	0.974635	0.978085	0.978778	0.961128	0.954832	0.956793	0.960373	0.963267	0.966205	0.968428	0.970778	0.972496
			Kidney 14	0.927636	0.882977	0.908251	0.937433	0.951485	0.97643	0.980274	0.980655	0.992618	0.99947	1.00017	1.00202	0.999653	1.00178	0.997739
			Kidney 15	1.25958e-06	2.95388e-06	0.388888	0.671308	0.780666	0.817111	0.835818	0.843835	0.849092	0.85496	0.859784	0.8615	0.860801	0.870614	0.882156
			Kidney 16	0.884685	0.88846	0.894738	0.886396	0.873665	0.893002	0.910768	0.953619	0.975645	0.978117	0.980089	0.981816	0.983319	0.984557	0.985583

## Sheet: Simulation of Td by Resolution
	Perfusion Ratio		Temporal Resolution (s/scan)	0.5	0.7	0.9	1.1	1.3	1.5	1.7	1.9	2.1	2.3	2.5	2.7	2.9	3.1	3.3	3.5
		EH	Kidney 1	0.763545	0.762828	0.760073	0.757478	0.751881	0.751432	0.748369	0.750796	0.758896	0.761291	0.761022	0.764128	0.781012	0.793347	0.811551	0.833444
			Kidney 2	0.78399	0.783226	0.780883	0.778642	0.771152	0.770788	0.769861	0.769532	0.773181	0.776214	0.778507	0.785822	0.798604	0.80814	0.821794	0.835855
			Kidney 3	0.950694	0.948173	0.943514	0.948686	0.949191	0.948248	0.954886	0.96041	0.965671	0.973284	0.978896	0.985955	0.993558	0.999968	1.00004	1.00001
			Kidney 4	0.720728	0.707023	0.697284	0.698385	0.663358	0.663309	0.643421	0.620569	0.632579	0.593011	0.612033	0.573502	0.553898	0.53156	0.510763	0.479181
			Kidney 5	0.832707	0.832243	0.832499	0.831762	0.829074	0.828834	0.826006	0.823135	0.822356	0.820048	0.815721	0.816068	0.817173	0.81896	0.820365	0.82365
			Kidney 6	0.915183	0.914659	0.913285	0.911775	0.918979	0.920862	0.931076	0.941082	0.953404	0.969635	0.983114	1.00008	0.999866	1.00004	1.00016	0.999944
			Kidney 7	0.922853	0.920696	0.921839	0.923035	0.915614	0.913998	0.912665	0.912619	0.907532	0.90308	0.901223	0.889206	0.881697	0.860028	0.841406	0.810537
			Kidney 8	0.818932	0.815668	0.809427	0.807552	0.804547	0.800028	0.804139	0.786934	0.788019	0.779659	0.775271	0.768374	0.762095	0.74289	0.760266	0.757269
			Kidney 9	0.962965	0.959963	0.960469	0.963367	0.955279	0.950304	0.949535	0.948619	0.9418	0.9422	0.947707	0.949112	0.926095	0.908246	0.945337	0.926367
			Kidney 10	0.906484	0.913813	0.928087	0.924104	0.927412	0.913132	0.922445	0.916737	0.907139	0.883074	0.877738	0.894624	0.90586	0.886725	0.826884	0.835431
			Kidney 11	0.848364	0.845423	0.859836	0.858115	0.858693	0.840901	0.849634	0.835159	0.843252	0.822965	0.88669	0.888739	0.808859	0.81978	0.806804	0.869438
			Kidney 12	0.834184	0.833899	0.832888	0.830796	0.830548	0.826292	0.82679	0.826846	0.828662	0.82119	0.823226	0.825842	0.806517	0.824211	0.817223	0.799978
			Kidney 13	0.8498	0.84906	0.848402	0.848288	0.848253	0.844775	0.847149	0.84561	0.844401	0.837907	0.840707	0.843629	0.832966	0.83709	0.837586	0.837676
			Kidney 14	0.955221	0.949987	0.946645	0.950882	0.945732	0.942409	0.948176	0.941153	0.94436	0.932681	0.91718	0.917576	0.915249	0.92284	0.921017	0.899794
			Kidney 15	1	0.999963	0.999843	0.999834	0.999868	1.00012	0.999998	0.999915	1.00005	1.00012	1.00002	1.00004	0.999971	0.951264	1.05997	1.00021
			Kidney 16	0.803554	0.793798	0.79738	0.797088	0.792767	0.80411	0.778664	0.785308	0.784747	0.769051	0.75455	0.750874	0.805516	0.789791	0.755314	0.717649
			Kidney 17	0.896626	0.896286	0.893133	0.890084	0.894796	0.88795	0.886547	0.898269	0.899582	0.87724	0.871134	0.897031	0.866788	0.849085	0.859327	0.86936
			Kidney 18	0.923255	0.920373	0.924658	0.917464	0.913056	0.920658	0.909787	0.899437	0.905459	0.901137	0.896937	0.872079	0.908453	0.885873	0.827232	0.863858
			Temporal Resolution (s/scan)	0.5	0.7	0.9	1.1	1.3	1.5	1.7	1.9	2.1	2.3	2.5	2.7	2.9	3.1	3.3	3.5
		STK	Kidney 1	0.914773	0.915143	0.912192	0.911618	0.912323	0.912386	0.908759	0.905779	0.903385	0.90574	0.910351	0.91108	0.9121	0.913254	0.912675	0.912881
			Kidney 2	0.727017	0.727357	0.725034	0.723769	0.723931	0.715122	0.717578	0.714616	0.712989	0.718522	0.726745	0.736057	0.740752	0.751294	0.760313	0.764733
			Kidney 3	0.919526	0.919552	0.925636	0.922778	0.919802	0.921753	0.912838	0.909076	0.907936	0.908176	0.90907	0.911047	0.909318	0.903519	0.899557	0.897173
			Kidney 4	1.00046	1.00023	1.00025	1.00035	1.00006	0.999972	1.00007	1.00017	0.999896	1.00009	1.00007	1.00017	0.999889	0.999997	0.999861	1.00015
			Kidney 5	0.948482	0.950781	0.946984	0.941496	0.938534	0.921306	0.921237	0.911745	0.899135	0.897086	0.893794	0.90744	0.910383	0.922517	0.92935	0.949
			Kidney 6	0.922281	0.922132	0.921835	0.92198	0.919457	0.921796	0.924236	0.927499	0.928229	0.932645	0.935159	0.943231	0.948206	0.954542	0.960897	0.969499
			Kidney 7	0.970263	0.961424	0.972662	0.980216	0.968818	0.969686	0.964451	0.978821	0.954171	0.948365	0.921019	0.906734	0.907659	0.903411	0.911338	0.894639
			Kidney 8	1.00026	0.999939	1.00016	1.00002	0.999942	0.999905	0.999982	0.999944	0.999941	0.9999	0.999944	0.999969	0.999747	0.999939	0.999681	1.00003
			Kidney 9	0.891628	0.890394	0.887874	0.884555	0.88167	0.865712	0.852721	0.860727	0.857011	0.847085	0.841638	0.842438	0.847435	0.836588	0.85094	0.853843
			Kidney 10	0.99929	1.00149	0.99817	0.997116	1.00028	1.00037	1.00277	1.00009	0.999897	0.999144	1.00008	0.999668	1.00034	0.999937	0.999979	0.999707
			Kidney 11	0.769065	0.769444	0.769091	0.769406	0.764895	0.765692	0.761692	0.763086	0.751772	0.753676	0.743834	0.742785	0.742134	0.739386	0.739058	0.757964
			Kidney 12	0.759404	0.760245	0.757826	0.746466	0.756325	0.744232	0.738665	0.734693	0.725147	0.728123	0.748812	0.755287	0.77193	0.792808	0.801634	0.811739
			Kidney 13	0.815659	0.816037	0.813926	0.814469	0.813739	0.81135	0.807304	0.809006	0.804534	0.808742	0.812235	0.814277	0.813782	0.818088	0.820247	0.822136
			Kidney 14	0.832707	0.832243	0.832499	0.831762	0.829074	0.828834	0.826006	0.823135	0.822356	0.820048	0.815721	0.816068	0.817173	0.81896	0.820365	0.82365
			Kidney 15	0.99879	0.999225	0.998632	1.00059	1.00016	0.999728	1.00039	0.999109	0.999832	0.999703	1.0003	1.0001	0.999647	1.0004	1.00029	0.999913
			Kidney 16	0.680918	0.677903	0.678426	0.675141	0.674367	0.673637	0.670026	0.668118	0.659206	0.653152	0.666146	0.627495	0.635277	0.6381	0.618349	0.610172
			Kidney 17	0.230519	0.277532	0.22637	0.226311	0.226206	0.225156	0.226916	0.229375	0.23807	0.235685	0.237938	0.240242	0.322285	0.247877	0.249907	0.254611
			Kidney 18	0.74482	0.744619	0.741456	0.742456	0.744248	0.742267	0.747724	0.741936	0.729997	0.731422	0.732878	0.737499	0.737735	0.73188	0.722957	0.70423
			Kidney 19	0.959964	0.957151	0.957818	0.955147	0.952116	0.95072	0.957135	0.948758	0.94091	0.937561	0.947526	0.947933	0.955071	0.970143	0.983267	1.01425
			Kidney 20	0.412992	0.409728	0.405554	0.40742	0.400442	0.394949	0.394315	0.388251	0.383062	0.378437	0.374225	0.36714	0.362531	0.360656	0.357611	0.3553
			Kidney 21	2.43727	2.4358	2.43093	2.4327	2.44903	2.43145	2.45467	2.46927	2.46524	2.48179	2.5235	2.56292	2.61262	2.66792	2.7083	2.75105
			Kidney 22	0.219161	0.218586	0.218578	0.216356	0.212995	0.213029	0.208943	0.203207	0.200796	0.198393	0.196411	0.191814	0.189716	0.186134	0.184477	0.184198
			Kidney 23	0.794238	0.793784	0.792289	0.781854	0.777588	0.768693	0.759004	0.744002	0.733557	0.725818	0.722386	0.710073	0.707844	0.700327	0.699383	0.703454
			Kidney 24	1.13599	1.13651	1.13006	1.1301	1.12275	1.13044	1.13704	1.12274	1.11596	1.1046	1.12614	1.08351	1.09403	1.09228	1.12305	1.12554
			Kidney 25	0.91979	0.920607	0.918751	0.920929	0.917881	0.925117	0.923754	0.910631	0.911168	0.902377	0.902508	0.880775	0.921312	0.901288	0.870167	0.887453
			Temporal Resolution (s/scan)	0.5	0.7	0.9	1.1	1.3	1.5	1.7	1.9	2.1	2.3	2.5	2.7	2.9	3.1	3.3	3.5
		CLK	Kidney 1	0.822691	0.818858	0.813468	0.815142	0.810842	0.798525	0.792759	0.78326	0.775936	0.77314	0.773599	0.775738	0.78381	0.796062	0.806207	0.818472
			Kidney 2	0.943018	0.942301	0.941146	0.941287	0.940914	0.940199	0.936858	0.935045	0.934227	0.933134	0.931524	0.931558	0.931858	0.931862	0.933265	0.935034
			Kidney 3	0.922665	0.918522	0.915905	0.918018	0.91626	0.91924	0.921024	0.921121	0.923595	0.927453	0.928856	0.935782	0.93763	0.944292	0.95216	0.957393
			Kidney 4	0.770894	0.772362	0.771294	0.769061	0.768151	0.763728	0.770125	0.772273	0.77307	0.780016	0.79162	0.801316	0.812432	0.816788	0.832531	0.840915
			Kidney 5	0.686071	0.68323	0.680195	0.672179	0.667665	0.665614	0.657668	0.656187	0.658885	0.660643	0.663053	0.66968	0.670176	0.675418	0.683129	0.69139
			Kidney 6	0.72964	0.729612	0.719127	0.718807	0.724801	0.727713	0.722494	0.724515	0.711685	0.71901	0.75474	0.755302	0.778672	0.801173	0.811012	0.833819
			Kidney 7	0.946659	0.945654	0.946957	0.946666	0.943	0.947779	0.940111	0.935002	0.934468	0.93438	0.935167	0.929988	0.928313	0.928162	0.925437	0.925093
			Kidney 8	0.878626	0.952	0.991354	0.88177	0.813219	0.960269	0.957093	0.91716	1.00227	0.92048	0.991633	0.953752	0.948495	1.01267	0.992496	0.967979
			Kidney 9	0.723689	0.72606	0.72199	0.718043	0.715023	0.711456	0.704829	0.698352	0.692208	0.689357	0.695109	0.695019	0.701289	0.706782	0.702303	0.695842
			Kidney 10	0.65985	0.658561	0.656175	0.652173	0.650514	0.644871	0.64304	0.636852	0.627842	0.613965	0.603687	0.597828	0.591463	0.582894	0.572	0.558442
			Kidney 11	0.727422	0.724296	0.727554	0.724419	0.722861	0.718003	0.707663	0.705504	0.69674	0.684427	0.670912	0.665082	0.662402	0.663002	0.668278	0.654809
			Kidney 12	1.0004	1.00021	0.999965	0.999983	0.999997	1.00012	0.999948	1.00001	1.00004	0.999979	0.999986	0.999999	0.999941	1.00009	0.999981	0.999969
			Kidney 13	0.894842	0.893041	0.890032	0.88581	0.882863	0.871092	0.862723	0.850818	0.840705	0.832078	0.822752	0.814478	0.810057	0.807286	0.806254	0.809433
			Kidney 14	1.00003	0.999721	0.999922	1.00012	0.999596	1.00001	1.0002	1.00015	0.999743	0.999859	0.999869	1.00034	0.99995	0.999819	1.00015	1.00013
			Kidney 15	0.793792	0.793949	0.792694	0.791439	0.790276	0.786605	0.789044	0.783385	0.776966	0.774479	0.76882	0.769019	0.769755	0.770194	0.77106	0.772385
			Kidney 16	0.909114	0.908626	0.907905	0.905856	0.902948	0.899749	0.901015	0.897552	0.897183	0.900193	0.905152	0.909189	0.915482	0.924372	0.93315	0.944293
	GFR Ratio		Temporal Resolution (s/scan)	0.5	0.7	0.9	1.1	1.3	1.5	1.7	1.9	2.1	2.3	2.5	2.7	2.9	3.1	3.3	3.5
		EH	Kidney 1	0.910899	0.910581	0.909268	0.908095	0.907345	0.903501	0.905929	0.9075	0.908981	0.908368	0.902336	0.902556	0.910292	0.91381	0.920014	0.929102
			Kidney 2	0.917814	0.917963	0.917372	0.917248	0.915614	0.914461	0.916777	0.917817	0.919652	0.922666	0.924079	0.930704	0.937164	0.941627	0.947979	0.953105
			Kidney 3	0.99129	0.989463	0.98635	0.989645	0.990183	0.990374	0.991646	0.993214	0.994018	0.995439	0.996359	0.997636	0.998947	1.00001	1.00003	0.999981
			Kidney 4	0.958731	0.956636	0.956222	0.957364	0.953186	0.954097	0.95314	0.952748	0.954689	0.954771	0.960204	0.961028	0.96419	0.965276	0.969036	0.970776
			Kidney 5	0.961201	0.961324	0.961517	0.961763	0.961129	0.960523	0.96083	0.960957	0.961225	0.961369	0.959611	0.96017	0.960433	0.961107	0.961896	0.96342
			Kidney 6	0.958093	0.958219	0.957717	0.957708	0.961171	0.962802	0.966916	0.971513	0.978358	0.986556	0.99264	1.00008	0.999889	1.00003	1.00012	0.999956
			Kidney 7	0.970448	0.969296	0.970272	0.970966	0.968422	0.967874	0.968035	0.968596	0.967493	0.965595	0.964258	0.962571	0.959713	0.954648	0.948662	0.937693
			Kidney 8	0.963377	0.962806	0.961597	0.96166	0.961175	0.960633	0.961137	0.958056	0.958691	0.958466	0.958615	0.955462	0.95673	0.952588	0.956305	0.958947
			Kidney 9	0.990873	0.990692	0.990876	0.991858	0.989812	0.988159	0.988339	0.988137	0.986967	0.987088	0.988203	0.988475	0.983044	0.980236	0.987786	0.985214
			Kidney 10	0.950908	0.956289	0.962915	0.959316	0.963145	0.95542	0.961492	0.956677	0.956031	0.94037	0.934937	0.952079	0.955722	0.944993	0.926691	0.921136
			Kidney 11	0.959624	0.959833	0.962473	0.961798	0.966875	0.958243	0.960575	0.95681	0.959298	0.95374	0.968646	0.96892	0.951439	0.955218	0.949438	0.965526
			Kidney 12	0.926045	0.927957	0.926623	0.927372	0.926907	0.924278	0.925291	0.927295	0.92937	0.913864	0.929213	0.918622	0.918791	0.926009	0.915217	0.920783
			Kidney 13	0.96561	0.965673	0.965583	0.965761	0.965864	0.964501	0.965406	0.965703	0.965538	0.963856	0.963608	0.965127	0.963047	0.963952	0.964212	0.964914
			Kidney 14	0.984424	0.984533	0.983955	0.985114	0.983727	0.9828	0.984308	0.982357	0.98336	0.98075	0.975926	0.973784	0.97601	0.978453	0.978669	0.973993
			Kidney 15	1	0.99997	0.999897	0.999826	0.999882	1.00005	1	0.999946	1.00003	1.00007	0.999938	1.00008	1	0.973025	1.0394	1.00041
			Kidney 16	0.939102	0.936013	0.937664	0.937288	0.936901	0.941239	0.932819	0.933363	0.934242	0.93357	0.928402	0.923299	0.942986	0.940925	0.930986	0.925003
			Kidney 17	0.935858	0.936475	0.934019	0.932582	0.935681	0.93166	0.930542	0.939213	0.940728	0.923501	0.92423	0.940003	0.919877	0.915246	0.918493	0.927491
			Kidney 18	0.974723	0.973456	0.974745	0.972824	0.971258	0.973098	0.971079	0.967011	0.969857	0.968279	0.967056	0.959627	0.971941	0.964939	0.946433	0.962015
			Temporal Resolution (s/scan)	0.5	0.7	0.9	1.1	1.3	1.5	1.7	1.9	2.1	2.3	2.5	2.7	2.9	3.1	3.3	3.5
		ARAS	Kidney 1	0.889341	0.888495	0.885172	0.883866	0.885078	0.888732	0.883811	0.879334	0.874214	0.879473	0.885991	0.883109	0.888912	0.891299	0.887422	0.887683
			Kidney 2	0.95237	0.952622	0.952333	0.952547	0.952892	0.950038	0.95129	0.953225	0.952801	0.953832	0.953488	0.958547	0.960084	0.963326	0.964878	0.968342
			Kidney 3	0.941785	0.941781	0.946733	0.944983	0.942775	0.943599	0.938479	0.936674	0.936851	0.939124	0.938141	0.939041	0.939085	0.937233	0.937564	0.939068
			Kidney 4	1.00034	1.00017	1.00019	1.00027	1.00004	0.999978	1.00005	1.00012	0.999929	1.00007	1.00005	1.00012	0.999917	0.999996	0.999903	1.0001
			Kidney 5	0.992835	0.993409	0.992644	0.992141	0.991858	0.989916	0.990026	0.989314	0.987937	0.988015	0.988006	0.990231	0.990881	0.992429	0.993516	0.99551
			Kidney 6	0.967048	0.96723	0.967406	0.967454	0.966767	0.967528	0.969203	0.971194	0.970984	0.973221	0.974144	0.978733	0.980987	0.984134	0.986894	0.990261
			Kidney 7	0.99668	0.997798	0.99854	0.999887	0.997841	0.99728	0.995393	0.998273	0.995656	0.995928	0.991956	0.992429	0.992774	0.993026	0.993164	0.992241
			Kidney 8	1.00022	0.999954	1.00016	1.00005	0.999873	0.999928	0.999984	0.999946	0.99996	0.999925	0.999956	1.00008	0.999715	0.99993	0.999579	1.00002
			Kidney 9	0.969289	0.972388	0.971526	0.971328	0.971185	0.968111	0.963029	0.9666	0.967036	0.965109	0.964888	0.965978	0.968671	0.96807	0.972041	0.973675
			Kidney 10	1.00099	1.01138	0.984155	0.976318	1.00432	1.00227	1.02063	1.00053	0.998748	0.994483	1.00024	0.997778	1.00193	0.99958	0.999797	0.998319
			Kidney 11	0.00230345	0.00174683	0.00117208	0.00222986	0.00245359	0.00345124	0.00134471	0.00277389	0.00508747	0.010447	0.00829432	0.0039763	0.0140891	0.0264332	0.0522915	0.0996856
			Kidney 12	0.951963	0.952475	0.952456	0.950864	0.952911	0.949364	0.949699	0.951567	0.950957	0.953056	0.954482	0.959139	0.963148	0.966512	0.969852	0.972689
			Kidney 13	0.938115	0.939478	0.939415	0.940128	0.939653	0.936988	0.937589	0.940683	0.941018	0.942461	0.939138	0.943412	0.945761	0.946362	0.951048	0.953826
			Kidney 14	0.961201	0.961324	0.961517	0.961763	0.961129	0.960523	0.96083	0.960957	0.961225	0.961369	0.959611	0.96017	0.960433	0.961107	0.961896	0.96342
			Kidney 15	0.998672	0.999626	0.99898	1.00059	1.00026	0.999352	1.00012	0.999684	0.999892	0.999925	0.999909	0.999729	0.999969	1.00029	1.00036	1.00003
			Kidney 16	1.84945	1.85153	1.85211	1.85857	1.85198	1.84091	1.84407	1.83281	1.87007	1.85654	1.83884	1.82178	1.8527	1.84756	1.83728	1.85041
			Kidney 17	0.764132	0.768921	0.768308	0.770669	0.768716	0.763176	0.773716	0.777421	0.782135	0.795431	0.798538	0.813132	0.834023	0.836279	0.851557	0.868982
			Kidney 18	0.874245	0.872615	0.869763	0.873791	0.87215	0.875922	0.87348	0.874135	0.860097	0.867407	0.841632	0.847104	0.87161	0.856566	0.831082	0.772949
			Kidney 19	1.21861	1.2193	1.22282	1.21388	1.21626	1.20991	1.21869	1.20883	1.2211	1.2134	1.26036	1.25297	1.22605	1.25998	1.30481	1.41054
			Kidney 20	0.551265	0.551483	0.55159	0.555382	0.551486	0.547366	0.548174	0.555363	0.557885	0.560496	0.548802	0.564435	0.571228	0.570055	0.582731	0.589299
			Kidney 21	5.21097	5.19107	5.17841	5.16379	5.1911	5.22918	5.20406	5.17216	5.20858	5.27726	5.45985	5.45408	5.50843	5.65875	5.64519	5.67689
			Kidney 22	0.0977392	0.098528	0.0985922	0.0993531	0.0991298	0.0966612	0.0987448	0.100941	0.100231	0.0995319	0.0952682	0.0983274	0.0993268	0.0972357	0.0998554	0.101082
			Kidney 23	1.43261	1.42424	1.45966	1.43827	1.47456	1.45374	1.44958	1.43084	1.51899	1.46256	1.52619	1.55389	1.42776	1.64847	1.36703	1.56686
			Kidney 24	0.961322	0.967373	0.945303	0.956092	0.933153	0.947794	0.948601	0.955934	0.909226	0.945577	0.924653	0.896617	0.966991	0.865804	1.05707	0.919468
			Kidney 25	0.472358	0.473911	0.47523	0.47273	0.472909	0.476053	0.474332	0.478665	0.46558	0.466916	0.476404	0.469801	0.464128	0.46823	0.463786	0.470781
			Temporal Resolution (s/scan)	0.5	0.7	0.9	1.1	1.3	1.5	1.7	1.9	2.1	2.3	2.5	2.7	2.9	3.1	3.3	3.5
		CLK	Kidney 1	0.967803	0.967762	0.966059	0.967406	0.967232	0.965268	0.965186	0.964958	0.964972	0.965802	0.967142	0.96924	0.972468	0.974859	0.978313	0.98093
			Kidney 2	0.97728	0.977366	0.977003	0.977267	0.977145	0.976686	0.975764	0.975571	0.975775	0.975647	0.974279	0.975109	0.975612	0.975722	0.97736	0.978719
			Kidney 3	0.974755	0.973982	0.972908	0.974454	0.974107	0.9745	0.975638	0.976519	0.977311	0.97888	0.97847	0.98236	0.983183	0.985228	0.988126	0.989728
			Kidney 4	0.922318	0.923299	0.923196	0.923018	0.923755	0.92185	0.924727	0.927991	0.927681	0.930434	0.934598	0.940166	0.945089	0.947817	0.954073	0.95736
			Kidney 5	0.912339	0.910481	0.908588	0.906939	0.907663	0.907949	0.90539	0.908738	0.908426	0.912548	0.915054	0.923242	0.927955	0.931054	0.937699	0.941761
			Kidney 6	0.920182	0.920612	0.916731	0.917877	0.919447	0.921164	0.920161	0.923139	0.920199	0.922941	0.932509	0.934158	0.941802	0.947942	0.952124	0.959132
			Kidney 7	0.911543	0.913316	0.917183	0.918433	0.912471	0.912601	0.906106	0.904	0.910061	0.911915	0.893881	0.901265	0.901272	0.895957	0.907515	0.910033
			Kidney 8	1.0192	1.01597	0.998974	1.03255	1.06808	1.004	1.01672	1.01961	0.993658	1.02261	0.999375	1.0124	1.00581	1.00235	1.00152	1.01808
			Kidney 9	0.955818	0.956184	0.954802	0.954556	0.953363	0.954094	0.95369	0.954555	0.952908	0.952464	0.952856	0.956463	0.959822	0.961509	0.965578	0.966006
			Kidney 10	0.969681	0.970125	0.969826	0.969879	0.969864	0.969104	0.96971	0.970011	0.970034	0.969948	0.968571	0.969506	0.97027	0.970656	0.971977	0.972823
			Kidney 11	0.918491	0.91883	0.919104	0.919729	0.918583	0.916577	0.916852	0.919349	0.919416	0.917192	0.909872	0.91244	0.915112	0.916147	0.92505	0.925161
			Kidney 12	1.00073	1.00034	0.99992	0.999972	1.00004	1.00024	0.999855	1.00001	1.00011	0.999977	0.999957	0.999982	0.999893	1.00015	0.99996	0.999948
			Kidney 13	0.972569	0.972124	0.971599	0.970989	0.970568	0.967637	0.96655	0.965388	0.964329	0.963836	0.962403	0.963618	0.965154	0.965971	0.968079	0.970174
			Kidney 14	1.00031	0.999151	0.999559	1.00058	0.998298	1.00002	1.00097	1.0006	0.998942	0.999485	0.999475	1.00152	0.99971	0.999155	1.0007	1.00067
			Kidney 15	0.882169	0.88266	0.882703	0.883081	0.882027	0.879174	0.882179	0.881288	0.877538	0.878012	0.873532	0.876397	0.876132	0.874823	0.879802	0.88342
			Kidney 16	0.98558	0.98559	0.985532	0.98535	0.985016	0.984391	0.984912	0.984854	0.985072	0.985736	0.986458	0.987689	0.988978	0.990355	0.991883	0.993497

## Sheet: Simulation of Fitting Range
		Fitting range (s)	50	55	60	65	70	75	80	85	90	95	100	105	110	115	120
EH Kidneys	Normalized Perfusion	Kidney 1	1.09506	1.10605	1.10156	1.10879	1.11862	1.11448	1.1155	1.11628	1.11058	1.09569	1.07842	1.05292	1.03201	1.01551	1
		Kidney 2	0.997309	1.00621	1.00632	1.00092	1.00844	1.01568	1.01949	1.02136	1.02174	1.01975	1.01802	1.01391	1.00897	1.00368	1
		Kidney 3	1.24632	1.27083	1.3347	1.37658	1.36592	1.30946	1.24287	1.15367	1.03784	1.01134	1.0085	1.00801	1.00483	1.00193	1
		Kidney 4	0.845264	0.866155	0.87613	0.885557	0.899736	0.916385	0.935851	0.937779	0.953372	0.954603	0.956806	0.964551	0.98505	0.964207	1
		Kidney 5	0.942785	0.940096	0.965775	0.990656	0.984118	0.99185	0.999011	1.00369	1.00691	1.0051	1.00573	1.00713	1.00233	0.998889	1
		Kidney 6	1.11239	1.11146	1.10478	1.09167	1.07649	1.07022	1.06156	1.0543	1.04687	1.03947	1.03249	1.02252	1.01589	1.00958	1
		Kidney 7	1.04531	1.04239	1.0369	1.03066	1.02269	1.01592	1.00485	0.995259	0.993999	0.993299	0.994478	0.997138	0.999501	0.999396	1
		Kidney 8	1.0379	1.0397	1.03758	1.04149	1.05061	1.05978	1.0513	1.05797	1.05783	1.05046	1.03879	1.03155	1.02131	1.00894	1
		Kidney 9	1.36382	1.22797	1.13348	1.02423	0.957161	0.960476	0.960259	0.978509	0.994029	1.00724	1.01489	1.01884	1.01069	1.01436	1
		Kidney 10	1.06332	1.08525	1.08386	1.06641	1.13524	1.17895	1.22292	1.23003	1.22721	1.19132	1.14433	1.08217	1.01944	0.988221	1
		Kidney 11	0.88718	0.959431	0.996302	1.02116	1.03525	1.03868	1.03707	1.02735	1.0175	1.00682	0.999363	1.002	1.00408	1.00313	1
		Kidney 12	0.939663	0.872835	0.869402	0.884859	0.9098	0.939988	0.963245	0.97789	0.990032	0.998725	1.00435	1.00482	0.999035	0.989111	1
		Kidney 13	1.13141	1.14546	1.18006	1.07863	0.969024	0.92019	0.944501	0.963584	0.973206	0.976892	0.97887	0.988283	0.996658	0.999832	1
		Kidney 14	0.927386	0.947452	0.960501	0.962761	0.96513	0.969689	0.974065	0.974368	0.973376	0.969956	0.96697	0.975654	0.983285	0.992035	1
		Kidney 15	1.26292	1.18828	1.14353	1.11206	1.08584	1.0613	1.04144	1.02609	1.01921	1.01567	1.01369	1.0093	1.00616	1.0044	1
		Kidney 16	1.04853	1.04578	1.0295	1.0597	1.06869	1.06142	1.0715	1.07778	1.05559	1.05888	1.04526	1.0083	1.02342	1.01776	1
		Kidney 17	1.08541	1.08474	1.09031	1.09888	1.09919	1.09519	1.09183	1.08436	1.07359	1.06433	1.05733	1.03906	1.01443	1.02326	1
		Kidney 18	0.942697	0.994414	1.02654	1.04022	1.02809	1.02386	1.0444	1.048	1.05002	1.0368	1.0115	1.00667	0.997468	1.01991	1
		Mean	1.05415	1.05192	1.05429	1.04862	1.04333	1.04131	1.04343	1.04046	1.03349	1.02758	1.02054	1.01294	1.00692	1.00301	1
		Std	0.136688	0.113539	0.110032	0.105477	0.105123	0.0962077	0.0855114	0.0732003	0.062594	0.0540001	0.0431836	0.0270662	0.0128426	0.014055	0
		Fitting range (s)	50	55	60	65	70	75	80	85	90	95	100	105	110	115	120
	Normalized GFR	Kidney 1	1.13343	1.15246	1.14553	1.15926	1.17472	1.16888	1.16947	1.17109	1.16061	1.1398	1.11354	1.08235	1.05136	1.0226	1
		Kidney 2	0.98511	1.00035	1.00107	0.993341	1.00949	1.02308	1.03013	1.03293	1.03304	1.03125	1.02749	1.02061	1.01269	1.00482	1
		Kidney 3	1.28661	1.31493	1.38009	1.41399	1.40685	1.36001	1.30071	1.21697	1.0692	1.00766	1.00854	1.0054	1.00608	1.00075	1
		Kidney 4	0.810108	0.842803	0.858565	0.871169	0.892175	0.909998	0.925598	0.935142	0.945228	0.952391	0.958379	0.966862	0.977189	0.984464	1
		Kidney 5	0.864456	0.817741	0.914865	0.977264	0.966022	0.983457	0.997262	1.00593	1.01091	1.00816	1.01227	1.01499	1.00628	0.999099	1
		Kidney 6	1.21477	1.21345	1.1994	1.17201	1.14528	1.12826	1.11188	1.09686	1.08277	1.06915	1.05526	1.04089	1.02691	1.01414	1
		Kidney 7	1.11925	1.10993	1.09431	1.07719	1.05884	1.04058	1.01387	0.99174	0.985898	0.985758	0.988553	0.992631	0.996499	0.998628	1
		Kidney 8	1.05937	1.06423	1.06065	1.07046	1.08464	1.09478	1.09671	1.09807	1.0947	1.08412	1.06829	1.05188	1.03419	1.01648	1
		Kidney 9	1.27531	1.21339	1.15648	1.04818	0.932375	0.935571	0.938565	0.967646	0.988711	1.00458	1.01356	1.01476	1.0083	1.00574	1
		Kidney 10	1.01436	1.03741	1.0349	1.03284	1.13718	1.18834	1.21979	1.23022	1.22735	1.20219	1.15764	1.10199	1.04883	1.00797	1
		Kidney 11	0.567082	0.886206	0.977826	1.02267	1.04587	1.05286	1.04955	1.03837	1.02471	1.01289	1.00605	1.00648	1.0077	1.0036	1
		Kidney 12	0.945066	0.655987	0.634151	0.694699	0.779327	0.86469	0.919579	0.952586	0.974414	0.988991	0.997965	0.998573	0.990525	0.972291	1
		Kidney 13	1.52227	1.56366	1.62963	1.42712	1.07057	0.800455	0.874144	0.924193	0.946126	0.953872	0.958034	0.976026	0.993488	0.999794	1
		Kidney 14	0.791862	0.847961	0.879549	0.88394	0.888708	0.899626	0.907665	0.909513	0.906983	0.901123	0.898923	0.928481	0.953959	0.979013	1
		Kidney 15	1.93122	1.69959	1.54553	1.43453	1.33952	1.24757	1.16846	1.10764	1.0792	1.06567	1.05729	1.03913	1.02548	1.01864	1
		Kidney 16	1.04631	1.04074	1.02416	1.07808	1.09857	1.10586	1.10438	1.10166	1.08661	1.0761	1.06114	1.03999	1.03163	1.01843	1
		Kidney 17	1.13915	1.13789	1.15321	1.17294	1.1738	1.16661	1.15823	1.14621	1.12943	1.11109	1.09249	1.06758	1.03999	1.02832	1
		Kidney 18	0.889561	0.981897	1.01701	1.03006	1.01733	1.01966	1.05167	1.05934	1.05693	1.04398	1.02136	1.00634	0.997671	1.00821	1
		Mean	1.08863	1.08781	1.09483	1.08665	1.06785	1.05502	1.05765	1.05478	1.0446	1.03549	1.0276	1.01972	1.0116	1.00461	1
		Std	0.302974	0.25814	0.239645	0.193727	0.15432	0.143669	0.118864	0.0985914	0.0816763	0.0726704	0.0607902	0.0420559	0.0253198	0.0148353	0
		Fitting range (s)	50	55	60	65	70	75	80	85	90	95	100	105	110	115	120
Stenotic Kidneys	Normalized Perfusion	Kidney 1	1.16602	1.128	1.10969	1.09769	1.08372	1.06426	1.04452	1.02636	1.0102	1.00113	0.999163	0.999421	0.999571	0.999711	1
		Kidney 2	0.974872	0.960062	0.961317	0.964599	0.954266	0.94987	0.955078	0.966295	0.973598	0.986374	0.993544	0.997443	1.00051	1.00043	1
		Kidney 3	1.16546	1.16311	1.09489	1.05875	1.01898	1.01149	1.00179	0.996307	0.994774	0.999277	1.00208	0.999794	0.994284	0.99723	1
		Kidney 4	0.939688	0.943465	0.951241	0.958857	0.961954	0.960976	0.957135	0.964318	0.96982	0.973918	0.975702	0.981943	0.98055	0.988235	1
		Kidney 5	1.09632	1.07451	1.05403	1.02208	0.991837	0.994275	1.0001	1.01913	1.02993	1.03627	1.02799	1.01693	1.01173	1.00329	1
		Kidney 6	0.935294	0.95117	0.973562	0.979754	0.978821	0.978707	0.974322	0.985185	0.987296	0.993933	0.994514	0.998534	0.999144	1.00055	1
		Kidney 7	0.860594	0.879586	0.891508	0.899228	0.914275	0.934314	0.957642	0.972614	0.976035	0.987105	0.982008	0.992434	0.994079	0.993323	1
		Kidney 8	1.03988	1.01881	1.00721	1.00267	1.00067	1.00011	0.999439	0.99918	0.999829	1.00021	1.00051	1.00031	0.999946	0.999602	1
		Kidney 9	0.843968	0.902903	0.94566	0.950168	0.940987	0.927957	0.944764	0.973939	0.985968	1.00247	1.01016	1.02745	1.02018	1.01399	1
		Kidney 10	1.04441	1.03276	1.07635	1.10657	1.11616	1.11013	1.09515	1.07828	1.0644	1.05192	1.04009	1.02828	1.01662	1.00786	1
		Kidney 11	0.9442	0.964209	0.974539	0.977808	0.978071	0.970957	0.980271	0.995032	1.00443	1.01076	1.01317	1.01239	1.00953	1.00558	1
		Kidney 12	1.1493	1.14601	1.09345	1.0665	1.03922	1.00732	0.970719	0.948092	0.942913	0.942601	0.946716	0.963069	0.967859	0.978154	1
		Kidney 13	0.914533	0.923826	0.940693	0.945692	0.944479	0.943284	0.941596	0.943424	0.944551	0.943018	0.946809	0.954716	0.968309	0.982122	1
		Kidney 14	0.942785	0.940096	0.965775	0.990656	0.984118	0.99185	0.999011	1.00369	1.00691	1.0051	1.00573	1.00713	1.00233	0.998889	1
		Kidney 15	3.1389	3.23101	3.07541	0.991012	0.952261	0.963306	0.965324	0.963111	0.962251	0.973467	0.982744	0.987515	0.99358	0.996034	1
		Kidney 16	0.788603	0.786407	0.785026	0.791357	0.805829	0.831856	0.858673	0.882372	0.904976	0.923668	0.943271	0.951614	0.969294	0.981546	1
		Kidney 17	0.996635	0.979339	0.98429	0.981404	0.976722	0.985203	0.993406	1.00135	1.00509	1.00393	0.999594	1.00852	1.01186	1.00163	1
		Kidney 18	1.077	1.07162	1.07031	1.06353	1.05652	1.05622	1.05835	1.06185	1.06562	1.06912	1.07291	1.07875	1.08704	1.10017	1
		Kidney 19	1.0876	1.07396	1.0766	1.0674	1.06816	1.07101	1.07238	1.06764	1.05919	1.05108	1.04831	1.04357	1.02065	1.0022	1
		Kidney 20	1.06449	1.04557	0.984134	0.963597	0.971891	0.977243	0.979374	0.979413	0.975241	0.978804	0.985301	0.986688	0.990338	0.991515	1
		Kidney 21	0.918732	0.933873	0.944762	0.95919	0.965492	0.960291	0.949414	0.963266	0.975114	0.97312	0.981586	0.986618	0.988881	0.994644	1
		Kidney 22	1.612	1.33381	1.00186	0.986997	0.979179	0.98326	0.994004	1.00543	1.00694	1.00213	0.992895	0.992719	0.991118	0.989729	1
		Kidney 23	0.942913	0.950595	0.961851	0.968858	0.972768	0.977287	0.982483	0.984239	0.985058	0.982003	0.977322	0.981567	0.986626	0.993009	1
		Kidney 24	1.0394	1.03248	1.03646	1.04868	1.0398	1.02381	1.02175	1.02614	1.02829	1.0325	1.03368	1.03794	1.03848	1.02974	1
		Kidney 25	0.94416	0.957034	0.953997	0.959215	0.958428	0.959541	0.962375	0.960708	0.957753	0.955758	0.960772	0.970147	0.98322	0.99336	1
		Mean	1.10511	1.09697	1.07658	0.99209	0.986184	0.985381	0.986363	0.990695	0.992647	0.995186	0.996663	1.00022	1.00103	1.0017	1
		Std	0.452135	0.458041	0.422757	0.0670597	0.0616314	0.0549201	0.0480826	0.0422833	0.0382663	0.0351414	0.0316488	0.0285765	0.0247823	0.0230921	0
		Fitting range (s)	50	55	60	65	70	75	80	85	90	95	100	105	110	115	120
	Normalized GFR	Kidney 1	1.38263	1.30671	1.26837	1.24048	1.20691	1.15944	1.1097	1.06445	1.02517	1.00289	0.997932	0.998373	0.998883	0.99907	1
		Kidney 2	0.983423	0.887347	0.905154	0.913559	0.872683	0.850819	0.871075	0.908693	0.934176	0.965082	0.987319	0.994213	0.996759	1.0004	1
		Kidney 3	1.70813	1.69193	1.4905	1.32319	1.12045	1.08051	1.02018	0.98456	0.979264	1.00061	1.01562	1.0025	0.982817	0.990117	1
		Kidney 4	0.953585	0.956835	0.963079	0.969212	0.971464	0.970643	0.968102	0.974888	0.979874	0.983125	0.984899	0.988022	0.989944	0.994486	1
		Kidney 5	1.08146	1.06295	1.04571	1.01721	0.991235	0.992914	1.00131	1.01311	1.02321	1.02616	1.01995	1.01259	1.00765	1.00367	1
		Kidney 6	0.828089	0.843225	0.913483	0.92905	0.925711	0.925267	0.920783	0.958397	0.971599	0.982883	0.989379	0.996321	0.999593	1.00223	1
		Kidney 7	0.629022	0.732255	0.781006	0.806561	0.85205	0.907364	0.947953	0.973408	0.988981	0.990823	0.987043	0.98777	0.9921	0.991739	1
		Kidney 8	1.1609	1.07253	1.0259	1.00931	1.00237	1.00076	0.998329	0.997694	0.999464	1.00077	1.0015	1.001	0.999924	0.998744	1
		Kidney 9	0.691241	0.790787	0.846364	0.850024	0.841133	0.826395	0.884534	0.937065	0.968291	0.993252	1.00877	1.02307	1.02402	1.01638	1
		Kidney 10	6.71702e-06	0.00255707	1.38074	1.89934	2.01682	1.95351	1.81243	1.65589	1.53106	1.42363	1.32543	1.23103	1.13968	1.04089	1
		Kidney 11	2.22156e-07	5.89584e-06	3.04144e-06	1.11136e-05	4.71916e-06	3.05078e-05	0.421322	0.809481	1.01941	1.13179	1.17432	1.16431	1.12658	1.07593	1
		Kidney 12	1.16134	1.15647	1.10806	1.07999	1.04887	1.01424	0.979275	0.955122	0.948159	0.94862	0.953475	0.963641	0.971808	0.981566	1
		Kidney 13	0.879567	0.889269	0.922067	0.929976	0.92803	0.927157	0.924548	0.925906	0.927612	0.925871	0.932963	0.943908	0.961046	0.980092	1
		Kidney 14	0.864456	0.817741	0.914865	0.977264	0.966022	0.983457	0.997262	1.00593	1.01091	1.00816	1.01227	1.01499	1.00628	0.999099	1
		Kidney 15	1.8864	1.82668	1.90767	1.11083	0.812683	0.843113	0.849441	0.844243	0.854195	0.905222	0.940393	0.962353	0.980538	0.991051	1
		Kidney 16	0.700851	0.69457	0.692479	0.706624	0.738532	0.789421	0.834089	0.868791	0.897559	0.920994	0.94077	0.95733	0.97408	0.987	1
		Kidney 17	0.970781	0.926747	0.957972	0.946734	0.935012	0.956943	0.984974	1.00762	1.01319	1.01042	1.00704	1.03153	1.0368	1.00595	1
		Kidney 18	1.09716	1.11186	1.11535	1.13431	1.1537	1.15495	1.14799	1.13714	1.12597	1.11529	1.1043	1.08714	1.06149	1.02894	1
		Kidney 19	1.32915	1.26499	1.27553	1.22623	1.22977	1.2449	1.26023	1.26035	1.24176	1.21875	1.20998	1.1888	1.09134	1.00871	1
		Kidney 20	1.53516	1.43918	1.08132	0.854325	0.883896	0.899035	0.905555	0.905242	0.897211	0.915601	0.943302	0.957423	0.964874	0.970205	1
		Kidney 21	0.832567	0.867675	0.892261	0.918523	0.929885	0.92077	0.904383	0.928244	0.944329	0.954654	0.967173	0.977657	0.984455	0.990783	1
		Kidney 22	4.47674	3.84542	1.07333	0.90049	0.818421	0.857376	0.950503	1.03793	1.05147	1.01514	1.04237	1.21885	1.1068	0.929745	1
		Kidney 23	0.909996	0.924529	0.943121	0.953488	0.959023	0.964824	0.970646	0.974611	0.97453	0.971163	0.965812	0.972334	0.979859	0.987233	1
		Kidney 24	1.08619	1.05884	1.06902	1.09842	1.07788	1.03925	1.03227	1.04013	1.04879	1.05792	1.06234	1.06738	1.06671	1.05422	1
		Kidney 25	0.927011	0.955459	0.950353	0.957478	0.956358	0.958304	0.961803	0.960111	0.956183	0.954011	0.959737	0.97088	0.983086	0.99277	1
		Mean	1.12303	1.08506	1.02095	0.990105	0.969556	0.968855	0.986347	1.00516	1.01249	1.01691	1.02136	1.02854	1.01708	1.00084	1
		Std	0.817584	0.701288	0.329599	0.307951	0.315676	0.301811	0.224787	0.163406	0.132653	0.110432	0.093079	0.0840579	0.0517388	0.0280647	0
		Fitting range (s)	50	55	60	65	70	75	80	85	90	95	100	105	110	115	120
Contralateral Kidneys	Normalized Perfusion	Kidney 1	0.952384	0.952906	0.960562	0.973448	0.989896	0.995482	0.996594	0.994407	0.993514	0.989543	0.989931	0.99473	0.998639	1.00238	1
		Kidney 2	0.918808	0.929466	0.933585	0.941779	0.955515	0.966329	0.974848	0.980603	0.985842	0.989393	0.991475	0.994799	0.997256	0.999409	1
		Kidney 3	0.945623	0.968797	0.982886	0.985687	0.983069	0.978942	0.982835	0.98647	0.98913	0.989491	0.990127	0.990848	0.991147	0.995624	1
		Kidney 4	1.05486	1.02817	0.980643	0.974419	0.984252	0.983567	0.977116	0.967114	0.967273	0.974294	0.983733	0.992336	1.00371	1.00756	1
		Kidney 5	0.962376	0.977625	0.976394	0.979564	0.982018	0.98849	0.992372	0.992858	0.990181	0.986493	0.988044	0.991632	0.993354	0.996256	1
		Kidney 6	1.16392	1.16929	1.13313	1.10482	1.06811	1.03561	0.99995	0.981782	0.977717	0.97895	0.982561	0.986729	0.993729	0.997793	1
		Kidney 7	1.15457	1.07463	1.0451	1.01863	1.00651	1.01046	1.01834	1.02581	1.03264	1.02851	1.01849	1.00662	0.99774	0.990486	1
		Kidney 8	1.04919	0.985704	1.01638	1.06279	1.07316	1.06163	1.04193	1.03949	1.00859	0.999074	1.00877	0.966487	0.931867	0.914056	1
		Kidney 9	0.788246	0.842605	0.893607	0.922587	0.94024	0.952382	0.961257	0.969215	0.969092	0.96463	0.957567	0.955917	0.970741	0.986512	1
		Kidney 10	0.891465	0.7698	0.813009	0.838069	0.867053	0.900128	0.931158	0.954494	0.966128	0.97677	0.98635	0.997118	1.00318	1.002	1
		Kidney 11	0.891615	0.922271	0.846728	0.900646	0.936034	0.95067	0.951868	0.948292	0.939322	0.938702	0.954941	0.972013	0.980186	0.989942	1
		Kidney 12	1.09024	1.06923	1.05881	1.0424	1.04476	1.03852	1.0313	1.02492	1.02049	1.01861	1.01699	1.01495	1.01233	1.00868	1
		Kidney 13	0.986754	0.994322	0.995481	0.992788	0.991339	0.987412	0.992053	0.99212	0.993933	0.993148	0.998235	0.999874	0.999858	0.99721	1
		Kidney 14	1.60551	1.65391	1.51228	1.40326	1.34153	1.23199	1.22323	1.22874	1.18132	1.14086	1.11297	1.08391	1.05582	1.02632	1
		Kidney 15	1.02288	0.971442	1.00704	1.01896	1.01585	1.02489	1.02544	1.0266	1.02326	1.0178	1.01185	1.00731	1.00362	1.00137	1
		Kidney 16	1.01271	1.01499	1.01513	1.0175	1.02001	1.0135	1.0012	0.987867	0.984033	0.987778	0.991423	0.9944	0.996747	0.999072	1
		Mean	1.0307	1.02032	1.01067	1.01108	1.01246	1.0075	1.00634	1.0063	1.0014	0.998377	0.998966	0.996855	0.99562	0.994666	1
		Std	0.182273	0.192276	0.155211	0.122719	0.101718	0.0717476	0.064834	0.0649088	0.0535706	0.0436942	0.0352805	0.0277333	0.0245973	0.0233642	0
		Fitting range (s)	50	55	60	65	70	75	80	85	90	95	100	105	110	115	120
	Normalized GFR	Kidney 1	0.946578	0.949544	0.955505	0.971497	0.985347	0.990705	0.991899	0.99095	0.988974	0.986247	0.987885	0.994309	0.997889	1.00052	1
		Kidney 2	0.50982	0.6374	0.675086	0.73593	0.819992	0.882641	0.920689	0.942956	0.96216	0.97337	0.979502	0.98699	0.993459	0.998861	1
		Kidney 3	0.855952	0.926258	0.962383	0.968657	0.963353	0.956828	0.966531	0.97388	0.978731	0.980995	0.982236	0.98282	0.984868	0.992003	1
		Kidney 4	1.12475	1.07023	0.975467	0.962186	0.978839	0.978317	0.96749	0.95522	0.955082	0.964834	0.978437	0.990514	1.00114	1.00542	1
		Kidney 5	0.921601	0.953731	0.951158	0.957704	0.962834	0.971403	0.97899	0.980534	0.976676	0.971862	0.975713	0.982229	0.987237	0.993522	1
		Kidney 6	1.15887	1.16216	1.13134	1.10324	1.07105	1.03691	1.00465	0.984115	0.978137	0.979053	0.983148	0.987767	0.993009	0.9972	1
		Kidney 7	1.79626	1.42883	1.28278	1.07176	0.989893	1.02311	1.07441	1.1212	1.15305	1.13607	1.08679	1.03477	0.9907	0.957608	1
		Kidney 8	1.83377	1.15704	1.25133	1.5091	1.53755	1.502	1.4226	1.1516	1.3417	1.25403	1.09824	1.08751	1.03761	1.03342	1
		Kidney 9	0.652233	0.78965	0.870929	0.910003	0.930441	0.942947	0.951852	0.957857	0.958437	0.954864	0.948234	0.95095	0.967311	0.984533	1
		Kidney 10	1.36437	0.410342	0.6193	0.697885	0.774174	0.842144	0.898109	0.93609	0.954506	0.967919	0.98094	0.995282	1.00212	1.00044	1
		Kidney 11	0.941851	1.01763	0.839462	0.8934	0.929565	0.942381	0.944423	0.941143	0.934289	0.936074	0.95607	0.97293	0.98384	0.992979	1
		Kidney 12	1.32912	1.2647	1.23398	1.18742	1.19303	1.15017	1.11293	1.08601	1.06867	1.06098	1.05503	1.04839	1.03962	1.02808	1
		Kidney 13	0.964167	0.98119	0.984181	0.980193	0.976169	0.969972	0.981857	0.985203	0.98557	0.987993	0.994198	0.998404	0.998942	0.996396	1
		Kidney 14	2.18533	2.20924	2.12117	2.03876	1.97219	1.83278	1.8093	1.81293	1.73857	1.64129	1.53616	1.41865	1.29263	1.1479	1
		Kidney 15	1.07247	0.917604	0.999576	1.01957	1.0158	1.02806	1.03036	1.03101	1.02774	1.02126	1.01443	1.00905	1.00489	1.00204	1
		Kidney 16	1.04741	1.05548	1.05595	1.06174	1.06888	1.05118	1.01812	0.984352	0.973273	0.980244	0.98612	0.990935	0.994968	0.998441	1
		Mean	1.16903	1.05819	1.05685	1.06682	1.07307	1.06885	1.06714	1.05219	1.06097	1.04982	1.03395	1.02697	1.01689	1.00809	1
		Std	0.444378	0.38833	0.338933	0.317047	0.293627	0.251258	0.231817	0.212878	0.207485	0.177044	0.140682	0.109308	0.0757256	0.0408125	0
